# Supplementary material for: Transcriptome Analysis of Barbarea vulgaris Infested with Diamondback Moth (Plutella xylostella) Larvae
Source: PLoS One. 2013 May 16;8(5):e64481. doi: 10.1371/journal.pone.0064481 (PMC3655962; doi:10.1371/journal.pone.0064481)
Supplement: Table S2 — Statistics of annotated unigenes. (XLS) [file pone.0064481.s004.xls]

## Sheet: table S2 annotation_statistic
Table S2 statistics of annotated unigenes
Sequence File	NR	NT	SwissProt	KEGG	COG	GO	ALL
All-Unigene.fa	36133	36997	22588	19620	13118	14399	37780
