# Supplementary material for: Transcriptome Analysis of Barbarea vulgaris Infested with Diamondback Moth (Plutella xylostella) Larvae
Source: PLoS One. 2013 May 16;8(5):e64481. doi: 10.1371/journal.pone.0064481 (PMC3655962; doi:10.1371/journal.pone.0064481)
Supplement: Table S4 — Candidate genes of saponin pathway in B. Vulgaris. (XLS) [file pone.0064481.s006.xls]

## Sheet: Sheet1
Table S4 Candidate genes of saponin pathway in B. Vulgaris
enzyme	geneID	geneLength	0_1_RPKM	1_1_RPKM	4_3_RPKM	8_3_RPKM	12_3_RPKM	24_3_RPKM	48_4_RPKM	LR1	LR4	LR8	LR12	LR24	LR48
Thiolase	CL10551.Contig1_All	1650	26.517	23.5258	29.4792	29.3817	22.54	19.6471	18.8564	-0.172674	0.15278	0.148	-0.23443	-0.432601	-0.491863
HMG-CoA synthase	CL8172.Contig1_All	1698	26.5398	33.0279	82.229	65.8528	62.7436	47.2405	31.9893	0.315528	1.63149	1.31109	1.24131	0.831867	0.269432
HMG-CoA reductase	CL10632.Contig1_All	2134	41.6203	36.9194	501.095	147.945	527.985	171.249	244.637	-0.172908	3.58972	1.8297	3.66514	2.04074	2.55528
MVA kinase	CL3143.Contig2_All	1309	5.1299	5.0356	6.0549	5.5512	5.2585	3.2964	5.2466	-0.026767	0.239172	0.113869	0.0357206	-0.638039	0.0324521
PMVK	CL2468.Contig1_All	1840	15.3394	13.4199	17.7611	22.4575	15.5781	16.6562	14.5341	-0.192868	0.211479	0.549955	0.0222772	0.118817	-0.0778003
MVD	CL6534.Contig1_All	993	9.6682	13.5923	17.4941	12.2327	9.8289	8.3565	6.1827	0.49147	0.855549	0.339424	0.0237826	-0.210349	-0.64501
DOXP synthase	CL12037.Contig1_All	2543	180.429	150.011	275.382	150.337	216.423	202.094	147.882	-0.266357	0.610005	-0.263228	0.262426	0.163597	-0.286986
DOXP reductase	CL13024.Contig1_All	1344	75.3747	73.7233	90.8814	79.1632	81.7159	54.497	49.3188	-0.0319597	0.269905	0.0707496	0.116536	-0.467904	-0.611943
CMS	CL11090.Contig1_All	415	17.3187	22.6907	20.6681	15.1577	14.8536	19.1955	17.5518	0.38977	0.255075	-0.19228	-0.221518	0.148437	0.0192884
CMK	CL8535.Contig1_All	1378	19.9492	24.0693	21.5885	21.3291	21.5465	19.8318	15.7823	0.270863	0.113932	0.0964922	0.111123	-0.00851527	-0.338023
MCS	CL13999.Contig2_All	866	47.4942	22.1099	55.9164	29.4309	32.1499	93.3928	74.9789	-1.10306	0.23552	-0.69042	-0.562937	0.97556	0.658733
HMB-PP synthase	CL12322.Contig1_All	2470	232	215.613	203.564	182.575	175.111	150.955	140.498	-0.10568	-0.188645	-0.345636	-0.405854	-0.620007	-0.72357
HMB-PP reductase	CL12247.Contig1_All	1534	559.295	411.697	780.537	660.068	684.201	464.632	371.798	-0.442028	0.480856	0.239005	0.29081	-0.267521	-0.589092
IPP isomerase	CL11535.Contig1_All	1039	71.4469	101.306	68.5504	60.5433	56.3622	78.3748	87.9329	0.503781	-0.0597063	-0.238904	-0.342143	0.133518	0.299532
GPS	CL11178.Contig1_All	1315	56.4113	93.5697	67.2079	51.1351	57.4235	83.0434	82.5336	0.730057	0.252647	-0.14167	0.0256571	0.557881	0.548997
FPS	CL10426.Contig1_All	1204	28.0174	40.2354	41.8421	39.0045	41.2144	24.26	34.4841	0.522142	0.578632	0.477317	0.556825	-0.207744	0.299608
SS	CL349.Contig3_All	1797	1.81	2.3872	0.9063	1.8106	2.0582	2.8322	2.8953	0.39933	-0.997929	0.000478162	0.185393	0.645933	0.677723
SE	CL1369.Contig2_All	1749	10.8583	11.4859	17.4437	10.6038	15.4488	29.4788	33.3174	0.0810657	0.683908	-0.0342169	0.508697	1.44088	1.61748
β-AS	CL2531.Contig7_All	2977	3.172	2.9874	15.9012	16.4669	26.573	10.0717	6.9907	-0.0865023	2.32567	2.3761	3.0665	1.66684	1.14004
P450	CL16813.Contig1_All	516	1.1184	1.6222	4.8395	1.4713	4.1812	7.0758	27.0226	0.536515	2.11342	0.395655	1.90248	2.66146	4.59466
	CL2253.Contig1_All	1542	0.3062	0.2714	4.4359	0.001	0.2665	47.1406	87.2542	-0.174054	3.85668	-8.25833	-0.200339	7.26635	8.15461
	CL2253.Contig2_All	1833	0.2862	1.7695	1.7177	0.1183	1.9057	17.8667	28.1006	2.62825	2.58538	-1.27457	2.73523	5.96411	6.61743
	CL2253.Contig3_All	1733	4.5408	38.0965	16.7903	2.7536	23.5946	19.4722	50.0171	3.06864	1.88661	-0.721627	2.37744	2.1004	3.4614
	CL19044.Contig1_All	638	4.8515	4.7559	2.5527	5.2698	1.2882	8.4975	3.262	-0.0287125	-0.926407	0.119317	-1.91307	0.808608	-0.572674
	CL13931.Contig1_All	631	39.2424	44.1069	42.5001	51.7357	58.1256	59.9668	92.0189	0.168591	0.115053	0.398747	0.56676	0.611751	1.22952
	Unigene453_All	339	2.1666	3.0864	1.2811	0.3199	0.6061	0.001	0.001	0.510492	-0.75805	-2.75974	-1.83781	-11.0812	-11.0812
	CL7150.Contig1_All	1821	16.3925	60.4449	151.978	120.546	192.386	105.415	78.6858	1.88258	3.21276	2.87848	3.55289	2.68498	2.26307
	Unigene102_All	215	5.1242	0.9733	0.505	4.54	0.4778	5.1461	0.484	-2.39637	-3.34297	-0.174634	-3.42285	0.00615271	-3.40425
	CL1523.Contig1_All	1600	10.0333	15.4328	5.4965	14.3704	16.9517	11.1332	15.6086	0.621204	-0.868211	0.518304	0.756634	0.150072	0.637545
	CL3988.Contig1_All	1807	77.691	36.4784	68.6167	106.115	97.7341	21.7362	12.0354	-1.09071	-0.179188	0.449812	0.331115	-1.83765	-2.69046
	CL27603.Contig1_All	314	0.001	0.001	0.001	0.001	11.4516	10.9231	0.001	0	0	0	13.4833	13.4151	0
	CL9501.Contig1_All	629	84.9897	89.825	90.9666	124.492	94.734	122.074	190.91	0.079829	0.0980489	0.550688	0.156594	0.522395	1.16753
	CL5072.Contig1_All	1059	57.0689	42.5829	35.5759	37.2785	43.5591	52.3426	44.61	-0.422431	-0.681805	-0.614361	-0.389731	-0.124719	-0.355338
	CL4382.Contig1_All	897	10.0011	12.3642	11.3778	12.6955	10.4226	10.8544	9.8605	0.30601	0.186063	0.344159	0.0595565	0.118121	-0.020426
	CL9853.Contig1_All	541	9.3093	13.9248	5.82	4.6109	3.7981	8.1804	11.1559	0.580912	-0.677654	-1.01362	-1.29339	-0.186501	0.261062
	CL12908.Contig1_All	580	9.0451	12.2669	8.611	13.4635	6.9082	5.1505	8.0734	0.439562	-0.0709557	0.573845	-0.388827	-0.812424	-0.16396
	CL5951.Contig1_All	648	7.6102	5.4898	6.0318	5.1885	5.8662	4.9515	4.0146	-0.471181	-0.335346	-0.552617	-0.375508	-0.620069	-0.922678
	CL11675.Contig1_All	1021	125.579	121.743	133.669	199.81	139.667	228	258.665	-0.0447575	0.0900695	0.670027	0.153387	0.860432	1.04249
	CL6901.Contig1_All	894	4.9293	11.9376	9.3514	7.7642	7.125	11.3858	17.6921	1.27606	0.9238	0.655454	0.531507	1.20778	1.84365
	CL15679.Contig1_All	1037	3.0354	3.8341	2.9316	2.0917	1.7833	5.9748	14.4496	0.337001	-0.0501984	-0.537211	-0.767337	0.977004	2.25107
	CL22009.Contig1_All	279	9.5898	10.5004	12.842	33.4309	8.8376	20.2246	9.6971	0.130872	0.421297	1.80161	-0.117846	1.07654	0.0160526
	CL23729.Contig1_All	455	2.1907	4.1392	5.4883	1.4302	3.3869	5.1065	6.6322	0.91796	1.32497	-0.615175	0.628573	1.22094	1.5981
	CL13790.Contig1_All	420	11.4916	17.1891	14.7349	14.719	16.1444	16.8595	13.131	0.580914	0.358658	0.3571	0.490454	0.552982	0.192397
	CL4275.Contig1_All	3549	11.9883	14.0331	8.7495	8.6178	9.1187	12.7194	12.2265	0.227207	-0.454355	-0.476236	-0.394727	0.0854035	0.0283844
	CL9236.Contig1_All	618	6.9609	5.0791	3.5137	4.7384	4.3223	7.8773	5.8932	-0.454701	-0.986283	-0.554874	-0.687475	0.178427	-0.240223
	CL13107.Contig1_All	410	132.946	63.0329	162.065	104.224	179.916	226.408	23.0956	-1.07666	0.285736	-0.351157	0.436484	0.768088	-2.52515
	CL13107.Contig2_All	395	85.931	147.276	16.4921	113.673	31.7315	0.001	237.093	0.777271	-2.3814	0.403636	-1.43726	-16.3909	1.4642
	CL3451.Contig2_All	1716	2.2623	10.3044	10.0601	7.5843	19.1585	14.8294	32.1995	2.1874	2.15278	1.74523	3.08212	2.7126	3.83118
	CL8237.Contig1_All	652	5.7933	6.2585	5.8283	8.9825	6.4605	6.109	9.2566	0.111432	0.00868976	0.632732	0.15726	0.0765509	0.676097
	CL7937.Contig1_All	577	27.3674	27.9254	29.3542	27.4429	28.8448	18.2164	10.6402	0.0291196	0.101109	0.00397456	0.0758529	-0.587221	-1.36293
	CL8409.Contig1_All	1561	52.2601	43.8358	42.6363	40.0196	34.4871	25.2325	18.265	-0.2536	-0.293628	-0.385003	-0.599653	-1.05043	-1.51663
	CL19145.Contig1_All	439	4.0631	3.8134	3.4625	7.6586	3.9784	8.0649	6.3999	-0.091503	-0.230767	0.9145	-0.0303925	0.989076	0.655468
	CL11734.Contig1_All	1070	59.3259	79.7922	85.6408	101.259	77.101	74.3462	65.8381	0.427586	0.529636	0.77132	0.378087	0.325597	0.150261
	CL11433.Contig1_All	1022	15.5024	16.4827	22.4158	30.3507	19.2004	15.481	18.2253	0.088461	0.532024	0.969238	0.308645	-0.00199292	0.233451
	CL12413.Contig1_All	353	7.4308	13.9308	9.5347	15.9765	11.0595	9.0894	12.086	0.906689	0.35967	1.10436	0.573697	0.290668	0.701747
	CL11449.Contig1_All	436	37.4211	44.1555	38.3492	44.5266	36.5236	24.1074	31.7422	0.238741	0.0353445	0.250815	-0.035023	-0.634376	-0.23745
	CL17124.Contig1_All	367	4.5743	4.2764	8.5793	9.4566	7.8383	13.5663	15.5944	-0.0971542	0.907309	1.04777	0.77699	1.5684	1.76941
	CL25955.Contig1_All	509	0.001	0.001	0.001	0.4262	103.747	126.726	0.001	0	0	8.73539	16.6627	16.9513	0
	CL23735.Contig1_All	255	6.7892	2.4619	3.832	2.9772	4.4318	7.8099	7.3452	-1.46347	-0.825144	-1.18929	-0.615349	0.202062	0.11356
	CL23845.Contig1_All	385	11.855	4.62	2.2561	1.9719	3.4691	1.1495	1.0811	-1.35953	-2.39359	-2.58784	-1.77286	-3.36642	-3.45492
	CL25705.Contig1_All	524	0.001	0.001	0.001	0.001	25.8804	33.7833	0.001	0	0	0	14.6596	15.044	0
	CL22206.Contig1_All	634	0.001	0.001	0.001	0.001	63.036	72.7714	0.001	0	0	0	15.9439	16.1511	0
	Unigene5224_All	236	0.001	0.8867	1.3802	0.9191	0.8707	0.9376	2.6455	9.7923	10.4307	9.84408	9.76603	9.87283	11.3693
	CL24319.Contig1_All	334	0.001	3.7591	1.6253	1.9483	0.6152	2.3188	5.6079	11.8762	10.6665	10.928	9.26491	11.1792	12.4532
	CL10638.Contig1_All	996	93.2302	33.6159	36.191	34.4097	27.6442	9.6644	6.9998	-1.47165	-1.36517	-1.43798	-1.75382	-3.27005	-3.73541
	CL25761.Contig1_All	371	0.001	0.001	0.001	0.001	0.001	0.001	0.001	0	0	0	0	0	0
	CL26518.Contig1_All	302	4.3429	5.1968	8.6283	11.1329	10.5459	6.5945	5.513	0.258965	0.990418	1.3581	1.27995	0.602605	0.344179
	CL10651.Contig1_All	740	8.72	14.9875	15.9925	12.6043	12.2174	20.3339	22.3582	0.78136	0.874995	0.531516	0.486537	1.22149	1.3584
	Unigene3548_All	358	0.4396	0.2923	1.5164	3.0295	0	0.3091	0.5813	-0.588742	1.78639	2.78482	#NUM!	-0.508118	0.403092
	CL14074.Contig1_All	686	31.3547	34.3172	38.4595	42.0543	41.3346	33.3857	46.2645	0.13025	0.294658	0.423572	0.398668	0.0905486	0.561224
	CL9938.Contig1_All	854	56.1476	64.5664	86.3245	133.601	106.226	128.519	100.889	0.201559	0.620546	1.25064	0.919842	1.19469	0.845475
	CL12693.Contig1_All	310	30.4616	42.1893	43.7794	51.779	50.043	75.6638	63.1057	0.469885	0.52326	0.765375	0.716177	1.31261	1.05078
	CL5095.Contig1_All	530	3.3655	3.1586	6.9651	7.3668	3.683	14.1954	9.8167	-0.0915356	1.04932	1.13022	0.130061	2.07653	1.54442
	CL5095.Contig2_All	485	1.8389	8.4135	5.5965	4.4724	12.2861	1.825	2.7892	2.19386	1.60568	1.28221	2.74011	-0.0109466	0.601008
	CL10875.Contig1_All	463	176.308	197.734	266.156	334.972	302.443	351.516	383.866	0.165464	0.594179	0.925945	0.778567	0.995497	1.12251
	CL24664.Contig1_All	370	0.001	0.001	0.001	0.001	8.8854	5.0835	0	0	0	0	13.1172	12.3116	#NUM!
	CL25555.Contig1_All	290	2.7135	1.4432	1.8719	1.4959	0.001	3.8152	3.2294	-0.910884	-0.535652	-0.859141	-11.4059	0.491604	0.251111
	CL7799.Contig1_All	740	7.9402	9.049	9.6835	7.035	7.3582	7.0272	10.5463	0.188583	0.286353	-0.174625	-0.109822	-0.176225	0.40949
	CL18104.Contig1_All	289	5.2643	4.3445	5.6353	6.755	5.3324	3.8284	5.761	-0.277052	0.0982507	0.359714	0.0185433	-0.4595	0.130078
	CL14573.Contig1_All	574	126.767	118.847	137.135	161.361	124.037	159.985	182.916	-0.0930723	0.113413	0.348112	-0.0314168	0.335757	0.528999
	CL6977.Contig1_All	528	1.2917	0.7926	3.2901	1.2325	1.7512	2.305	1.7737	-0.704606	1.34886	-0.0676834	0.439073	0.835496	0.457491
	CL6977.Contig2_All	577	1.6366	2.9013	1.8817	0.9398	4.2733	0.5753	3.4265	0.825998	0.201335	-0.800276	1.38465	-1.50832	1.06603
	CL13040.Contig1_All	1210	34.7722	31.9941	28.9827	31.999	34.3024	28.6202	23.7354	-0.120128	-0.262742	-0.119908	-0.0196248	-0.280901	-0.550894
	CL6976.Contig1_All	824	13.3064	7.7456	8.4329	10.9246	7.1068	9.2648	6.3142	-0.780671	-0.65802	-0.28454	-0.904848	-0.522289	-1.07545
	Unigene2829_All	386	0.1359	0.001	0.5626	0.281	0.2662	0.001	0.001	-7.0864	2.04956	1.04802	0.969965	-7.0864	-7.0864
	Unigene4633_All	215	0.001	0.001	0.505	0.001	12.4241	25.2157	0.001	0	8.98014	0	13.6009	14.622	0
	CL2214.Contig1_All	1187	10.5631	7.5806	9.6957	10.6903	8.2225	14.7272	14.1139	-0.478649	-0.123616	0.017269	-0.361384	0.47945	0.418083
	CL12389.Contig1_All	814	3.0291	4.8844	6.8025	5.9957	2.5243	9.9223	3.835	0.689292	1.16718	0.985039	-0.263006	1.71179	0.340337
	Unigene1269_All	301	0.3486	0.6952	0.001	0.3603	3.7545	0.7352	1.3828	0.995856	-8.44543	0.0476261	3.42898	1.07656	1.98795
	Unigene5438_All	358	0.2931	0.001	0.3033	0.3029	0.287	0.9272	8.7199	-8.19525	0.0493525	0.0474486	-0.0303422	1.66149	4.89485
	CL22454.Contig1_All	293	8.2363	6.0706	4.8172	5.5524	3.1558	2.6433	5.3272	-0.440157	-0.773802	-0.568885	-1.38399	-1.63966	-0.628619
	CL23002.Contig1_All	573	3.5707	5.1128	3.6002	3.2177	3.0481	3.8618	5.2664	0.517907	0.0118701	-0.150177	-0.228297	0.113067	0.56061
	CL24683.Contig1_All	275	1.7169	3.0438	3.5533	2.7607	1.4944	2.0116	1.892	0.826068	1.04935	0.685228	-0.20024	0.228537	0.140106
	CL7063.Contig1_All	275	5.1508	1.1414	6.7118	9.8596	5.9774	3.2186	6.0542	-2.17399	0.381903	0.936733	0.214722	-0.678363	0.23314
	Unigene5242_All	252	0.001	0.001	0.001	0.001	0.8154	0.001	4.5422	0	0	0	9.67136	0	12.1492
	CL19564.Contig1_All	275	5.1508	3.0438	7.8962	8.6765	0.7472	1.207	3.0271	-0.758923	0.616362	0.752317	-2.78523	-2.09337	-0.76686
	CL26066.Contig1_All	252	5.6209	7.0583	3.8776	12.0507	10.1922	8.3419	3.3034	0.32852	-0.535637	1.10024	0.858592	0.569575	-0.766849
	CL7125.Contig1_All	738	3.6965	1.1342	5.4434	11.7567	3.8979	4.1977	5.781	-1.70448	0.558348	1.66925	0.0765372	0.183439	0.645159
	CL17554.Contig1_All	408	1.0287	3.8467	3.1933	5.0506	6.7988	15.4571	48.203	1.9028	1.63423	2.29563	2.72446	3.90938	5.55023
	CL22584.Contig1_All	381	1.3769	3.2954	3.1347	0.5693	5.6627	7.5503	33.8664	1.25903	1.1869	-1.27416	2.04007	2.45511	4.62036
	Unigene5519_All	205	0.5118	2.0415	3.1777	0.5291	3.5081	4.8574	17.2583	1.99598	2.63433	0.0479603	2.77704	3.24653	5.07557
	CL5523.Contig1_All	1656	1.1722	2.8432	2.2292	4.3225	10.2365	9.22	14.3896	1.2783	0.927307	1.88265	3.12643	2.97555	3.61774
	CL24981.Contig1_All	1197	0.001	0.001	0.001	0.001	6.9522	18.4863	0.001	0	0	0	12.7633	14.1742	0
	CL18450.Contig1_All	1084	0.001	0.001	0.001	0.001	7.3925	12.5542	0.001	0	0	0	12.8518	13.6159	0
	CL2794.Contig1_All	1541	7.0811	11.4067	12.9639	23.7181	49.4686	14.575	33.6954	0.687836	0.872454	1.74394	2.80447	1.04145	2.25051
	CL17743.Contig1_All	484	7.9126	5.4044	10.3189	12.5486	3.6085	1.8288	0.645	-0.550017	0.383065	0.665303	-1.13275	-2.11325	-3.61678
	CL40.Contig5_All	684	11.1213	8.1073	6.3493	13.3192	7.8104	1.294	0.6085	-0.456032	-0.808656	0.260182	-0.509857	-3.10342	-4.19192
	CL6141.Contig1_All	737	0.2135	0.001	0.2946	0.001	0.001	0.3002	0.706	-7.73809	0.464521	-7.73809	-7.73809	0.491688	1.72543
	CL6141.Contig2_All	912	5.6949	3.6712	3.6905	8.3245	5.0693	6.3084	3.4229	-0.633419	-0.625854	0.547693	-0.167884	0.147604	-0.734451
	CL7063.Contig2_All	257	17.7594	1.2214	11.829	37.1367	16.39	2.1525	4.4538	-3.86198	-0.586255	1.06426	-0.115767	-3.0445	-1.99547
	CL25792.Contig1_All	457	11.0204	0.9158	5.7019	16.6125	8.9923	0.4842	2.7324	-3.589	-0.950662	0.592093	-0.293415	-4.50843	-2.01194
	CL476.Contig1_All	255	6.172	0.001	1.2773	7.2304	8.8636	0.4339	2.0403	-9.96578	-2.27264	0.228337	0.522155	-3.8303	-1.59696
	CL476.Contig4_All	1837	34.7841	48.4701	37.7671	31.3501	23.2096	36.5589	22.3182	0.478667	0.118702	-0.149958	-0.583706	0.0717947	-0.640207
	CL12307.Contig1_All	351	28.3981	22.3567	9.2797	13.2866	14.9276	19.2281	26.3849	-0.345087	-1.61364	-1.09582	-0.927812	-0.562578	-0.106082
	CL7230.Contig1_All	1026	9.3061	8.1582	4.2329	4.2283	5.0067	7.6564	12.8804	-0.189926	-1.13653	-1.1381	-0.894317	-0.28151	0.468929
	Unigene2646_All	295	0.3557	0.7094	0.368	0.001	0.3483	0.3751	0.001	0.995938	0.0490448	-8.47452	-0.0303305	0.0766143	-8.47452
	Unigene2836_All	453	0.3474	0.231	0.4794	0.2394	0.6804	0.2442	0.001	-0.588705	0.464632	-0.537175	0.969785	-0.508535	-8.44045
	CL476.Contig5_All	1738	5.4333	7.2843	34.2336	32.9486	34.4625	28.7742	21.0749	0.422962	2.65551	2.60032	2.66513	2.40488	1.95563
	CL13385.Contig1_All	420	3.9971	3.2385	21.1976	18.5924	28.6197	14.4886	13.3788	-0.303628	2.40688	2.21769	2.83998	1.85789	1.74292
	CL476.Contig2_All	728	7.8548	7.3298	7.0095	8.9387	7.0561	9.4227	8.0044	-0.0998007	-0.164263	0.18649	-0.154704	0.262566	0.0272187
	CL8398.Contig1_All	1637	26.984	33.4277	32.499	32.0001	43.4296	51.5015	54.5395	0.30894	0.268291	0.245972	0.686574	0.93251	1.0152
	CL50.Contig7_All	667	25.169	25.5691	20.9984	12.683	16.6351	13.4361	15.7568	0.0227535	-0.261368	-0.988752	-0.597417	-0.905533	-0.675673
	CL50.Contig16_All	1678	9.4419	8.293	6.1469	5.4293	6.6736	5.8024	6.0772	-0.187183	-0.619218	-0.798311	-0.500612	-0.702427	-0.63567
	CL50.Contig8_All	1301	0.2419	0.3217	0.1669	0.3335	0.5528	0.5103	0.16	0.411305	-0.535427	0.463276	1.19235	1.07693	-0.596339
	Unigene1634_All	207	0.5069	0.001	0.001	0.001	3.4742	1.069	0.5027	-8.98556	-8.98556	-8.98556	2.77691	1.07649	-0.0120035
	Unigene4987_All	257	1.633	0.8142	0.8449	0.001	2.3985	0.861	8.5027	-1.00407	-0.950672	-10.6733	0.554608	-0.92344	2.3804
	CL9821.Contig1_All	466	15.9862	14.1452	13.9794	20.2482	11.6847	12.5836	22.1066	-0.176514	-0.193525	0.340967	-0.452206	-0.345282	0.46765
	CL13256.Contig1_All	1444	24.596	18.8391	76.9936	75.108	104.445	103.821	69.9	-0.384694	1.64631	1.61054	2.08625	2.07761	1.50687
	CL11759.Contig1_All	1783	423.431	389.646	360.611	365.271	596.891	642.931	764.935	-0.11996	-0.231682	-0.213159	0.495341	0.602538	0.853211
	CL13104.Contig1_All	1859	36.235	63.7682	36.5609	52.3902	52.0595	65.8843	84.69	0.815453	0.0129177	0.531913	0.522778	0.862551	1.22481
	CL10569.Contig1_All	1713	35.0664	12.5213	48.7406	58.5016	42.1625	45.7934	95.7351	-1.4857	0.475035	0.738387	0.265871	0.38505	1.44896
	CL4101.Contig1_All	1645	6.7291	5.788	7.1942	6.3293	5.9332	10.6269	15.1183	-0.217349	0.0964207	-0.0883676	-0.181603	0.659235	1.16781
	CL3131.Contig2_All	1849	61.1439	76.1662	39.6359	56.6036	66.4542	83.7134	107.997	0.316942	-0.625401	-0.111315	0.120152	0.45325	0.820707
	CL2.Contig22_All	401	6.0181	5.2184	11.101	10.0072	3.843	4.9664	8.8228	-0.205701	0.88331	0.733658	-0.647075	-0.277108	0.551929
	CL6214.Contig1_All	648	7.5292	7.7503	9.0478	9.038	11.8909	5.976	5.781	0.0417556	0.26507	0.263507	0.659289	-0.333316	-0.381178
	CL2.Contig35_All	1112	4.1988	1.9759	4.7842	5.6569	4.6195	1.4925	2.9945	-1.08747	0.188301	0.430035	0.13776	-1.49225	-0.487662
	CL10637.Contig1_All	1935	61.9238	65.9138	62.3944	46.1849	58.2444	36.8801	29.0392	0.0900865	0.0109225	-0.423073	-0.0883747	-0.747651	-1.09249
	CL13490.Contig1_All	1618	115.137	81.4144	162.658	104.166	71.1161	105.717	98.2048	-0.499996	0.498492	-0.144467	-0.695103	-0.123144	-0.229486
	CL20187.Contig1_All	1165	3.0621	3.323	4.6598	3.5376	3.1747	0.9497	1.6971	0.117965	0.605747	0.20825	0.0520989	-1.68898	-0.85145
	Unigene346_All	714	9.1845	4.3962	8.3635	7.1393	3.1656	2.7893	1.3116	-1.06294	-0.135094	-0.363419	-1.53672	-1.7193	-2.80787
	CL26849.Contig1_All	335	0.001	0.001	0.001	0.001	3.9868	8.9173	0.001	0	0	0	11.961	13.1224	0
	CL25910.Contig1_All	346	0.001	0.001	0.001	0.001	24.6451	20.4653	0.001	0	0	0	14.589	14.3209	0
	CL2102.Contig1_All	1601	7.0451	9.8029	9.2908	10.6356	12.385	11.5409	24.2432	0.476588	0.399183	0.594209	0.813902	0.712064	1.78289
	CL15303.Contig1_All	478	35.9988	37.2113	30.8911	34.4881	29.4456	24.3039	21.3339	0.047792	-0.220758	-0.0618502	-0.289897	-0.566761	-0.754801
	CL20321.Contig1_All	377	6.4012	2.7753	2.8799	6.9044	2.1801	5.8695	1.1041	-1.2057	-1.15232	0.109174	-1.55395	-0.125105	-2.53547
	CL40.Contig2_All	353	3.864	2.0748	2.4606	5.8376	4.9477	1.8806	1.1791	-0.897123	-0.651085	0.59528	0.356663	-1.0389	-1.71241
	CL40.Contig10_All	1360	8.1779	6.2316	7.185	8.3734	4.1548	3.905	2.7545	-0.392128	-0.186742	0.0340831	-0.976951	-1.06641	-1.56994
	CL40.Contig6_All	1595	19.5046	15.2188	24.7097	26.791	25.314	11.4456	13.8308	-0.35796	0.341263	0.457934	0.376121	-0.769021	-0.49593
	CL40.Contig7_All	1916	1.5607	1.0376	1.7	1.868	2.4129	1.5591	1.6293	-0.588943	0.123341	0.259301	0.628575	-0.00147978	0.062059
	CL40.Contig8_All	1698	6.1792	4.9295	9.3994	7.0899	5.3849	5.1476	2.2062	-0.325979	0.605149	0.198345	-0.198501	-0.26352	-1.48586
	CL40.Contig9_All	1916	5.7774	1.6382	19.6633	18.2835	43.2719	6.583	12.6541	-1.81831	1.76701	1.66205	2.90494	0.188325	1.13111
	CL40.Contig4_All	529	3.9669	3.5602	2.2577	4.3054	4.2726	0.4183	1.1802	-0.156054	-0.813158	0.118135	0.107102	-3.2454	-1.74898
	CL40.Contig1_All	355	8.8668	7.663	2.4467	3.6661	4.0516	0.001	0.5862	-0.210504	-1.85758	-1.27417	-1.12992	-13.1142	-3.91895
	CL40.Contig3_All	487	3.9858	6.0157	4.2359	3.7859	4.6411	0.9088	1.7094	0.593863	0.0877992	-0.074233	0.219597	-2.13283	-1.22138
	Unigene3719_All	250	1.8886	0.4185	5.6458	2.6029	0.001	0.001	0.001	-2.17402	1.57986	0.462803	-10.8831	-10.8831	-10.8831
	CL13444.Contig1_All	1811	89.5702	82.5596	100.599	102.108	69.04	47.042	139.969	-0.117583	0.167531	0.189004	-0.375586	-0.929069	0.644015
	CL12470.Contig1_All	1806	44.0086	48.6069	37.9946	67.0793	105.183	71.9837	72.9438	0.143376	-0.211991	0.608082	1.25705	0.709885	0.729
	Unigene1419_All	382	3.708	3.5607	1.7053	5.3944	10.2199	26.0671	46.3082	-0.0584804	-1.12062	0.540821	1.46267	2.81352	3.64255
	CL264.Contig6_All	1817	0.001	0.1728	0.001	0.001	0.001	0.001	0.001	7.43296	0	0	0	0	0
	CL264.Contig7_All	1809	0.058	0.001	0.001	0.001	0.1136	0.001	0.001	-5.85798	-5.85798	-5.85798	0.969838	-5.85798	-5.85798
	CL5755.Contig1_All	898	5.2579	5.9422	5.8035	7.2465	4.9195	2.7106	1.854	0.17651	0.142437	0.462798	-0.095975	-0.955874	-1.50385
	Unigene3977_All	266	1.3806	1.18	2.0408	1.6309	0.7725	0.001	0.7824	-0.226509	0.563839	0.240373	-0.837689	-10.4311	-0.819317
	CL10934.Contig1_All	1792	5.3574	9.4003	26.4768	17.2489	30.0415	15.8058	11.6135	0.811174	2.30512	1.6869	2.48735	1.56085	1.1162
	CL12250.Contig1_All	1688	2.2688	3.3472	17.1736	12.2077	23.4933	11.7326	11.7126	0.561025	2.92019	2.42779	3.37225	2.37052	2.36806
	CL9876.Contig1_All	976	1.1825	1.8224	8.6769	6.8896	11.6843	11.1094	7.9962	0.623999	2.87534	2.54258	3.30466	3.23187	2.75747
	CL9876.Contig2_All	1079	1.9934	2.7151	36.0233	15.2783	24.6608	6.8702	5.4006	0.445774	4.17563	2.93818	3.62892	1.78512	1.43789
	Unigene2308_All	386	36.9679	48.5199	95.6343	57.0377	97.4142	107.201	82.7606	0.392303	1.37126	0.625643	1.39786	1.53597	1.16267
	CL10814.Contig1_All	1087	29.3438	30.2241	76.4106	47.3934	89.1273	51.7069	41.9292	0.0426437	1.38072	0.69163	1.60281	0.817301	0.5149
	CL5081.Contig1_All	479	27.9285	22.717	52.3599	33.0576	53.1918	42.0388	33.672	-0.297966	0.906724	0.243244	0.929466	0.589983	0.269811
	CL53.Contig11_All	1521	6.3465	6.1911	8.8515	16.2577	9.1862	4.4373	7.8676	-0.0357654	0.479961	1.35709	0.533507	-0.516279	0.309962
	CL53.Contig1_All	710	37.7577	41.8518	106.126	77.294	124.732	70.7476	69.3227	0.148519	1.49094	1.03359	1.72399	0.90591	0.876557
	CL53.Contig7_All	589	4.7207	3.9081	11.4287	11.0481	16.5705	9.3922	7.95	-0.272533	1.27559	1.22673	1.81154	0.992462	0.751954
	CL53.Contig9_All	1235	8.3684	8.8956	20.9234	14.5779	30.53	20.9635	19.3791	0.0881401	1.32209	0.800759	1.8672	1.32486	1.21148
	CL8496.Contig1_All	1159	2.3085	0.001	1.9672	10.9485	8.7757	2.3865	7.7212	-11.1727	-0.230812	2.24571	1.92656	0.0479406	1.74187
	CL20175.Contig1_All	269	1.9503	4.2785	1.2109	1.6127	3.4373	1.6452	3.8683	1.13341	-0.687616	-0.274218	0.81758	-0.245433	0.988004
	CL25435.Contig1_All	255	2.2631	2.4619	2.1289	2.9772	3.2231	4.3388	4.0807	0.121472	-0.0881922	0.395656	0.510149	0.938996	0.850516
	CL2778.Contig1_All	1568	5.9889	4.7377	9.0016	5.326	11.7938	4.5159	5.7736	-0.338104	0.58789	-0.169239	0.977666	-0.407278	-0.0528199
	CL15754.Contig1_All	302	8.3383	30.488	21.5708	77.9303	52.7294	27.1106	13.7824	1.87042	1.37125	3.22436	2.66078	1.70103	0.725002
	CL50.Contig10_All	1260	0.6245	2.8233	3.1021	8.5215	6.523	2.7221	1.8995	2.17661	2.31247	3.77033	3.38476	2.12395	1.60485
	CL50.Contig11_All	694	6.2742	21.1068	11.7334	17.0341	17.7644	9.0872	6.5973	1.7502	0.903118	1.44092	1.50149	0.534404	0.0724442
	CL50.Contig13_All	725	2.1708	1.8761	5.0917	8.3773	6.2351	2.2891	1.4353	-0.21049	1.22992	1.94826	1.52219	0.0765537	-0.596874
	CL50.Contig15_All	1603	7.3636	11.6835	7.6536	6.6982	8.9086	24.2263	34.2746	0.665989	0.0557272	-0.136638	0.274787	1.71809	2.21866
	CL50.Contig1_All	420	0.2498	0.001	0.001	0.001	0.2446	0.001	0.7433	-7.96463	-7.96463	-7.96463	-0.0303491	-7.96463	1.57317
	CL50.Contig6_All	728	1.4413	0.5749	1.1931	0.4469	2.1168	1.6718	6.4321	-1.32599	-0.272656	-1.68935	0.554514	0.214032	2.15792
	CL25345.Contig1_All	318	4.1243	2.6322	3.4142	4.7748	1.6154	0.6959	4.2539	-0.64788	-0.272602	0.211291	-1.35226	-2.5672	0.0446368
	CL266.Contig5_All	1462	6.1361	11.2359	4.4558	2.5964	4.8488	9.7624	8.541	0.872722	-0.461638	-1.24081	-0.339694	0.669914	0.477083
	CL9275.Contig1_All	282	34.4164	31.5372	50.4364	98.8411	78.3281	43.55	75.2755	-0.126042	0.551369	1.52201	1.18643	0.339577	1.12908
	CL1539.Contig1_All	2777	8.18	12.2827	141.767	104.98	239.289	115.063	48.3003	0.586455	4.11527	3.68187	4.87051	3.81418	2.56186
	Unigene4676_All	243	0.8636	1.2917	2.6808	1.7853	1.2684	8.1956	0.4282	0.580836	1.63423	1.04773	0.554575	3.24641	-1.01208
	Unigene5184_All	262	3.404	0.001	2.4864	2.8977	4.3134	1.6892	6.3546	-11.733	-0.453173	-0.232323	0.341594	-1.01089	0.90057
	CL9220.Contig1_All	549	6.6891	8.9573	12.657	7.507	7.6726	9.6735	15.9213	0.421252	0.920051	0.166424	0.197903	0.532226	1.25107
	Unigene5048_All	268	2.7405	1.1712	1.2154	7.2844	0.7667	4.5412	8.1537	-1.22645	-1.17301	1.41037	-1.83771	0.728634	1.57302
	CL5183.Contig3_All	440	0.5962	7.8472	13.8184	5.4228	5.3704	11.064	6.1488	3.71831	4.53465	3.18517	3.17116	4.21393	3.36644
	CL18144.Contig1_All	409	1.2827	3.5814	0.7964	0.001	3.2655	5.4103	21.1168	1.48134	-0.687619	-10.325	1.34812	2.07652	4.04114
	CL25641.Contig1_All	357	0.147	2.0516	1.2165	1.8228	1.7267	4.6488	16.3227	3.80286	3.04885	3.63227	3.55413	4.98297	6.79492
	CL26299.Contig1_All	392	1.0706	2.1353	0.8309	0.001	2.0967	9.3141	22.0325	0.996019	-0.365673	-10.0642	0.969701	3.121	4.36314
	CL9550.Contig1_All	728	5.9092	9.6294	11.9311	8.4917	5.9272	14.8939	5.7174	0.704483	1.01369	0.523091	0.00438791	1.33369	-0.0476036
	CL649.Contig1_All	2163	11.1812	12.4317	14.105	12.0339	15.8642	6.1893	6.3983	0.152949	0.335132	0.106029	0.5047	-0.853227	-0.805314
	CL649.Contig2_All	4092	12.4488	13.654	9.5784	8.826	9.1891	6.9218	5.4928	0.133317	-0.37815	-0.496175	-0.438011	-0.846788	-1.18039
	CL23391.Contig1_All	425	4.0735	7.1394	2.5547	3.0623	6.0434	2.6033	2.2036	0.809534	-0.673115	-0.411653	0.569092	-0.645927	-0.886407
	CL23940.Contig1_All	326	0.4828	2.5676	2.6644	1.9961	5.3575	1.0182	4.4687	2.41092	2.46431	2.04769	3.47206	1.07652	3.21036
	CL24081.Contig1_All	384	2.7324	4.632	2.8274	2.5419	6.1535	0.8644	1.8969	0.761467	0.0493073	-0.104261	1.17124	-1.6604	-0.526525
	CL24605.Contig1_All	320	0.1639	6.8663	4.0715	5.0839	4.4948	1.7288	5.528	5.38865	4.63467	4.95505	4.77737	3.39888	5.07587
	CL40.Contig11_All	1481	9.9185	10.1733	7.6976	5.7853	9.365	3.7353	3.0212	0.0365939	-0.365713	-0.77773	-0.082843	-1.4089	-1.715
	Unigene4640_All	252	0.2082	1.2456	3.8776	1.7215	2.0384	3.9514	2.4776	2.5808	4.21912	3.04762	3.2914	4.24632	3.5729
	Unigene961_All	288	1.093	2.1798	1.508	1.5063	4.6375	1.1525	1.4452	0.995902	0.464343	0.462716	2.08505	0.0764733	0.402976
	CL10800.Contig1_All	1286	68.6571	83.4757	90.6745	81.6371	82.9249	103.328	105.514	0.281947	0.401288	0.249816	0.272396	0.589743	0.61995
	CL16385.Contig1_All	315	5.9956	3.9859	4.8255	7.5747	5.2184	10.1859	9.5799	-0.588999	-0.313226	0.337285	-0.200297	0.764597	0.676106
	CL18116.Contig1_All	214	7.5996	6.356	7.1029	4.0544	5.761	8.2722	7.2937	-0.257804	-0.0975153	-0.906435	-0.399604	0.122348	-0.0592726
	CL2359.Contig1_All	1727	11.6953	7.2096	13.7052	12.6856	15.2292	12.3005	8.1944	-0.697938	0.228795	0.117263	0.380911	0.0727881	-0.513219
	CL530.Contig3_All	1501	13.3514	11.2925	12.2967	12.6448	9.1718	6.7077	8.319	-0.241626	-0.11872	-0.0784468	-0.541714	-0.993101	-0.682509
	Unigene1564_All	200	1.5739	0.5231	1.6286	0.5423	7.1916	1.6596	2.6014	-1.58919	0.0492884	-1.53718	2.19197	0.0764917	0.724944
	Unigene828_All	298	1.9365	1.7555	1.093	2.1837	3.7923	2.2277	0.6984	-0.14157	-0.825158	0.173323	0.969622	0.202103	-1.47133
	CL10448.Contig1_All	1310	46.0542	45.6855	48.9822	49.5089	35.3699	47.1278	42.4967	-0.0115964	0.0889248	0.104355	-0.380811	0.0332456	-0.115982
	CL12981.Contig1_All	647	5.3516	3.8812	5.8733	5.0289	2.8582	10.6023	5.1466	-0.463468	0.134201	-0.0897274	-0.904863	0.986335	-0.0563506
	CL15629.Contig1_All	399	10.1242	3.6712	5.4423	11.4164	2.8324	14.9739	7.3023	-1.46348	-0.89552	0.1733	-1.83771	0.564642	-0.471385
	CL25160.Contig1_All	260	2.2195	0.001	1.6704	0.001	0.7903	4.2554	1.6009	-11.116	-0.410041	-11.116	-1.48976	0.93906	-0.471352
	Unigene4745_All	281	2.6138	2.2341	1.9319	1.1579	2.5593	9.8435	1.8516	-0.226455	-0.436128	-1.17464	-0.0303995	1.91302	-0.497376
	CL11556.Contig1_All	474	4.0951	7.7258	7.1008	9.61	9.1033	29.1773	15.5866	0.915786	0.794083	1.23064	1.15249	2.83288	1.92834
	CL26367.Contig1_All	539	0.001	0.001	0.001	0.001	6.4806	14.9847	0.001	0	0	0	12.6619	13.8712	0
	CL63.Contig5_All	1591	15.4978	15.3229	18.7666	21.6776	14.2709	16.6204	22.1064	-0.0163741	0.276104	0.484142	-0.118987	0.100892	0.512401
	CL25335.Contig1_All	295	0.001	0.001	0.001	0.001	6.617	12.3767	0.001	0	0	0	12.692	13.5953	0
	CL14223.Contig1_All	589	138.681	192.561	213.644	243.98	180.881	262.795	266.945	0.473547	0.62344	0.814995	0.38327	0.922168	0.944774
	CL973.Contig1_All	1006	174.386	215.915	196.101	278.255	285.132	357.327	232.526	0.308183	0.169312	0.674127	0.709348	1.03496	0.415108
	CL2115.Contig1_All	1716	10.6697	4.3291	10.8826	6.6363	6.9449	13.7978	30.7442	-1.30138	0.0285037	-0.685069	-0.619494	0.370919	1.52679
	CL13648.Contig1_All	662	33.1254	34.7711	39.1978	54.0641	45.0058	45.7938	70.891	0.0699508	0.242835	0.706733	0.442173	0.467214	1.09766
	CL11282.Contig1_All	464	7.6884	12.8532	10.7637	14.492	15.942	12.3994	13.9042	0.741372	0.485419	0.914501	1.05208	0.689515	0.854765
	CL26677.Contig1_All	427	2.5801	2.6954	3.0512	3.0479	0.4812	0.5182	1.7059	0.0630724	0.24195	0.240389	-2.42272	-2.31585	-0.596894
	Unigene4505_All	474	0.2214	0.4415	1.8325	0.9152	0.867	0.2334	0.8781	0.995758	3.04909	2.04743	1.96938	0.0761493	1.98773
	CL11489.Contig1_All	1089	24.8097	33.2431	29.9099	53.979	48.5856	36.169	39.9412	0.422151	0.269719	1.12149	0.969624	0.543849	0.686973
	CL8884.Contig1_All	589	9.6195	9.9478	12.1661	18.0453	9.0702	9.9558	7.7734	0.0484156	0.338833	0.907589	-0.0848275	0.0495753	-0.307416
	CL9356.Contig1_All	665	7.179	7.8669	9.6328	14.5152	6.6432	6.4887	7.6674	0.132012	0.424172	1.01571	-0.111905	-0.145853	0.0949545
	CL4640.Contig1_All	803	6.8599	7.427	10.2759	18.7738	9.4677	10.6094	12.6994	0.114592	0.583005	1.45246	0.464826	0.629084	0.888501
	CL3715.Contig1_All	1100	8.1554	12.3653	11.7456	11.733	7.4718	5.7332	7.8516	0.60047	0.526293	0.524744	-0.1263	-0.508415	-0.054769
	CL5633.Contig2_All	1232	30.4891	36.3485	33.6647	43.488	38.9435	45.9804	47.1298	0.253602	0.142943	0.512324	0.353089	0.592725	0.628346
	CL14574.Contig1_All	501	35.6028	38.6356	44.6428	56.068	65.2105	47.7013	61.8943	0.11794	0.326437	0.655187	0.873114	0.422038	0.797816
	CL14225.Contig1_All	559	62.0344	69.0667	59.4335	73.5327	64.8771	67.2947	97.542	0.154922	-0.0617921	0.245318	0.0646409	0.117424	0.652955
	CL11912.Contig1_All	1183	113.527	130.632	144.642	142.285	115.156	166.662	185.245	0.202477	0.349452	0.325756	0.0205604	0.553894	0.706401
	CL14590.Contig1_All	708	117.52	144.53	169.607	202.359	144.529	174.087	217.521	0.298465	0.529287	0.78401	0.298448	0.566898	0.888245
	CL8132.Contig1_All	574	0.914	0.3646	0.5675	3.4011	3.5797	1.1565	0.3626	-1.32588	-0.687574	1.89574	1.96957	0.339499	-1.33382
	CL8132.Contig2_All	735	8.4938	11.6729	12.1129	4.4268	4.1934	12.3436	12.8833	0.458681	0.512062	-0.940146	-1.01829	0.539281	0.60102
	CL9935.Contig1_All	498	240.397	272.709	262.058	248.708	221.36	262.382	241.547	0.181943	0.124467	0.0490358	-0.119025	0.126252	0.00688325
	CL11522.Contig1_All	470	79.9204	107.969	115.041	137.993	103.393	127.354	109.371	0.433977	0.525515	0.787958	0.371504	0.672211	0.452592
	CL271.Contig1_All	2451	0.001	0.1708	0.0886	0.001	0.0838	0.0903	0.001	7.41616	6.46923	0	6.38888	6.49665	0
	CL271.Contig7_All	2419	1.4747	1.1246	2.3339	2.3314	2.166	6.3576	9.1625	-0.39101	0.662321	0.660775	0.554612	2.10806	2.63532
	CL271.Contig8_All	1758	2.9842	5.1184	3.8291	5.7991	4.6752	2.5804	3.4923	0.778349	0.359661	0.958485	0.647684	-0.20975	0.226833
	CL7174.Contig1_All	1295	25.3194	25.4504	26.6612	24.0362	25.0695	15.0368	16.4724	0.00744511	0.0744985	-0.0750344	-0.01431	-0.751746	-0.620192
	CL25793.Contig1_All	380	0.2761	1.9274	0.8572	1.4271	3.7851	16.8872	18.6208	2.80339	1.63444	2.36982	3.77707	5.9346	6.07558
	Unigene4432_All	339	0.001	0.3086	0.001	0.001	0.001	0.9791	0.307	8.26959	0	0	0	9.93531	8.26209
	Unigene4433_All	213	0.2463	0.001	0.001	0.001	0.001	1.5583	0.9771	-7.94427	-7.94427	-7.94427	-7.94427	2.66148	1.98809
	CL7460.Contig1_All	1568	27.8703	28.2927	37.8067	23.5864	14.3492	29.5653	23.4262	0.0217013	0.439913	-0.240773	-0.957758	0.0851764	-0.250606
	CL9342.Contig1_All	682	2.9231	2.9149	3.5024	3.6576	1.8077	7.3003	4.2721	-0.00405279	0.260845	0.323398	-0.693344	1.32046	0.547446
	CL264.Contig3_All	1759	12.1983	13.2646	2.3455	12.8865	7.3008	0.1258	2.0113	0.120901	-2.37871	0.0791804	-0.740554	-6.5994	-2.60048
	CL264.Contig5_All	2624	5.618	7.2571	6.6203	11.2837	12.0591	7.0837	9.9933	0.369337	0.23684	1.00611	1.10199	0.334446	0.830905
	Unigene2148_All	536	1.566	4.8801	1.2154	1.0117	2.3001	0.2064	0.1941	1.63983	-0.365653	-0.630303	0.554612	-2.92357	-3.01221
	Unigene327_All	1013	0.2589	0.3099	0.2144	0.001	0.2028	0.001	0.001	0.259408	-0.27209	-8.01625	-0.352337	-8.01625	-8.01625
	CL16414.Contig1_All	447	1.8778	3.5111	7.7726	3.1542	15.6289	12.6234	7.9149	0.90288	2.04935	0.748231	3.0571	2.74899	2.07553
	CL5984.Contig1_All	1377	9.7151	8.8141	34.9295	18.8242	48.4962	33.8269	38.3886	-0.140416	1.84615	0.954288	2.31957	1.79987	1.98238
	CL4842.Contig1_All	1634	19.8738	17.8651	26.9771	30.665	19.554	16.9279	28.5935	-0.153724	0.440868	0.625725	-0.023404	-0.231465	0.524819
	CL27352.Contig1_All	241	0.6531	3.4732	1.802	0.9	1.7052	0.001	0.4318	2.41089	1.46422	0.462621	1.38457	-9.35116	-0.596941
	CL13586.Contig1_All	1500	12.1711	25.4598	93.59	55.0956	86.0254	25.2998	21.3664	1.06476	2.94289	2.17848	2.8213	1.05567	0.811884
	CL10240.Contig1_All	776	41.2392	28.7192	22.5261	37.8757	27.5378	26.8046	25.7461	-0.522001	-0.872419	-0.122744	-0.582603	-0.621536	-0.679662
	CL1408.Contig1_All	1725	10.097	1.2737	23.7917	8.425	1.5485	68.7574	26.3612	-2.98683	1.23653	-0.261178	-2.70498	2.76759	1.38449
	CL1408.Contig2_All	1812	9.6411	19.9212	5.4526	8.0205	11.283	4.2131	5.9724	1.04703	-0.822253	-0.265506	0.226881	-1.19432	-0.690887
	CL1408.Contig3_All	1726	15.2583	24.3691	5.6614	10.6822	16.1904	5.3846	11.5753	0.675459	-1.43036	-0.514385	0.0855444	-1.50268	-0.398545
	CL1408.Contig4_All	1701	7.3403	4.9208	4.851	10.3291	7.3686	25.4323	19.2699	-0.576946	-0.597557	0.492804	0.00555151	1.79275	1.39244
	CL26882.Contig1_All	368	22.0967	23.5985	15.0468	28.8823	16.4715	104.627	63.622	0.0948642	-0.554374	0.386355	-0.423859	2.24336	1.52569
	CL10449.Contig1_All	1700	2.7465	1.0463	2.4908	9.8886	6.1642	3.7748	20.2606	-1.3923	-0.140985	1.84817	1.16632	0.458806	2.88301
	Unigene5316_All	1033	0.0508	0.001	0.2102	0.001	0.001	0.001	16.621	-5.66676	2.04886	-5.66676	-5.66676	-5.66676	8.35396
	CL3984.Contig1_All	1592	62.6773	30.3636	69.0857	60.223	21.167	16.054	9.4776	-1.0456	0.140444	-0.0576285	-1.56613	-1.96501	-2.72535
	CL27706.Contig1_All	222	2.1268	0.001	1.4672	4.3969	3.7022	1.9935	0.001	-11.0545	-0.535619	1.0478	0.799698	-0.0933808	-11.0545
	CL11070.Contig1_All	297	21.1967	32.0582	14.2571	16.0675	22.1387	21.9791	29.7807	0.596854	-0.572159	-0.399694	0.0627308	0.0522926	0.490538
	CL476.Contig3_All	1783	22.2146	23.9421	16.7457	17.7617	16.7099	24.2007	21.3017	0.108042	-0.407717	-0.322738	-0.410805	0.123541	-0.0605396
	Unigene3504_All	355	1.0345	1.7684	1.835	1.222	0.8682	2.4933	1.1725	0.773511	0.826846	0.240311	-0.252834	1.26912	0.180654
	CL16038.Contig1_All	479	8.2143	3.2765	7.7066	14.0381	9.0083	6.6985	4.1275	-1.32598	-0.0920431	0.773138	0.133117	-0.2943	-0.992869
	CL2439.Contig1_All	1560	0.9753	0.001	1.9487	1.46	1.2513	0.4965	0.8004	-9.96578	0.998594	0.58205	0.35951	-0.974052	-0.285125
	CL2439.Contig2_All	1611	9.1181	8.3132	5.122	9.4924	9.0557	8.104	10.0117	-0.133329	-0.832026	0.0580397	-0.00990707	-0.170099	0.134882
	CL16556.Contig1_All	1651	2.0019	2.8518	4.2088	3.5473	1.4312	3.3507	2.5841	0.510503	1.07204	0.825351	-0.484145	0.743093	0.368292
	Unigene325_All	815	2.7035	2.8244	1.8651	1.863	1.0085	1.9006	1.6598	0.0631161	-0.535575	-0.537201	-1.42262	-0.508373	-0.703819
	Unigene3792_All	1588	0.8259	1.0542	0.9572	1.5025	0.2588	0.9057	1.4416	0.35211	0.212853	0.863326	-1.67413	0.133066	0.803632
	CL16640.Contig1_All	552	4.3718	7.9609	6.2941	3.7331	2.2334	6.4139	4.7127	0.864704	0.525773	-0.227853	-0.968986	0.552974	0.108326
	CL17699.Contig1_All	543	5.507	3.8538	3.999	3.9947	1.5136	2.4451	3.4494	-0.514985	-0.461627	-0.463179	-1.86328	-1.17137	-0.674921
	CL53.Contig10_All	2256	40.1137	56.396	149.336	70.4291	145.727	120.106	95.0168	0.491498	1.8964	0.812077	1.8611	1.58214	1.24409
	CL53.Contig3_All	2568	7.2523	8.0265	24.1414	13.1769	20.7235	19.3448	21.476	0.146332	1.735	0.8615	1.51476	1.41544	1.56621
	CL53.Contig6_All	1584	14.8045	16.5135	45.9242	31.4276	40.2129	32.8988	27.7223	0.15761	1.63322	1.086	1.44162	1.152	0.905011
	CL53.Contig8_All	953	83.7296	99.0302	252.008	134.972	252.477	211.761	180.708	0.242131	1.58966	0.688856	1.59234	1.33863	1.10985
	CL5691.Contig1_All	578	10.8917	6.1547	12.0219	28.146	14.7529	9.571	16.2027	-0.823469	0.142436	1.3697	0.437769	-0.186488	0.573005
	CL5691.Contig2_All	442	23.2636	12.3093	39.0568	87.1083	32.3088	25.0318	31.7822	-0.918326	0.747499	1.90474	0.473853	0.105688	0.450145
	Unigene2135_All	240	3.9346	7.8472	4.0715	3.1633	3.8527	3.227	6.07	0.995961	0.0493434	-0.314787	-0.0303471	-0.286023	0.62548
	Unigene2602_All	208	1.5133	3.0182	0.522	1.0428	1.9757	0.5319	0.5003	0.99599	-1.53558	-0.537236	0.384666	-1.50847	-1.59683
	CL16430.Contig1_All	203	6.2024	3.6079	6.4181	6.9455	10.1219	7.0853	41.0078	-0.781667	0.0493197	0.163252	0.706582	0.192002	2.725
	CL22771.Contig1_All	277	9.8484	4.155	8.2312	10.5715	1.4836	1.1983	1.8783	-1.24504	-0.258787	0.102219	-2.73079	-3.0389	-2.39046
	CL50.Contig12_All	925	1.7582	0.3393	1.0564	1.2897	0.4443	0.001	0.5625	-2.37347	-0.734943	-0.447064	-1.98449	-10.7799	-1.64417
	CL50.Contig14_All	1565	0.5699	0.5348	0.7631	0.6237	0.5908	0.4242	3.3245	-0.0917093	0.421163	0.130143	0.051961	-0.425964	2.54436
	CL50.Contig2_All	1261	0.2912	0.1659	0.2583	0.258	0.4074	0.1755	0.4951	-0.811696	-0.172963	-0.174639	0.484436	-0.730539	0.76571
	CL50.Contig4_All	752	0.5581	0.001	0.5775	0.001	0.001	0.001	0.8302	-9.96578	0.0492973	-9.12438	-9.12438	-9.12438	0.572935
	CL50.Contig5_All	1715	0.7647	0.8541	1.0129	1.5178	1.4976	1.9354	1.6989	0.159511	0.405526	0.989016	0.969687	1.33967	1.15164
	CL50.Contig9_All	604	3.4743	0.5197	0.8988	2.1548	2.7215	1.0991	9.82	-2.74097	-1.95065	-0.689168	-0.35232	-1.6604	1.499
	CL22002.Contig1_All	645	0.732	2.1088	2.8616	2.0178	7.0084	2.4015	6.2918	1.52651	1.96691	1.46287	3.25917	1.71402	3.10356
	CL26967.Contig1_All	322	0.9775	0.6499	2.0231	2.6946	8.9337	4.1232	2.9084	-0.588879	1.0494	1.4629	3.19209	2.0766	1.57306
	CL17858.Contig1_All	398	9.2269	4.2062	5.4559	3.27	4.3883	1.6679	2.6145	-1.13333	-0.758029	-1.49656	-1.07218	-2.46781	-1.81931
	CL18342.Contig1_All	397	12.2895	8.6972	13.9477	4.371	4.9169	3.623	2.0969	-0.498803	0.182601	-1.49139	-1.32161	-1.76217	-2.5511
	CL5843.Contig1_All	970	15.414	9.7079	8.7306	6.7086	8.4732	5.3609	3.3255	-0.66701	-0.820089	-1.20016	-0.863262	-1.52369	-2.2126
	CL25658.Contig1_All	283	0.7415	2.2183	0.001	0.001	3.6303	0.001	4.4123	1.58094	-9.5343	-9.5343	2.29157	-9.5343	2.57301
	CL1545.Contig1_All	1747	8.4684	10.0018	20.5089	19.6798	36.8137	8.0431	12.7466	0.240098	1.27609	1.21655	2.12008	-0.0743378	0.589951
	CL1545.Contig2_All	1730	8.4303	5.9875	6.5269	8.9649	6.1761	5.2442	8.0599	-0.49363	-0.369186	0.0887035	-0.448888	-0.684861	-0.064822
	Unigene4292_All	350	0.001	0.001	0.001	0.001	0.001	0.3161	0.001	0	0	0	0	8.30424	0
	CL11900.Contig1_All	443	9.4739	14.171	10.7838	11.7514	6.7255	8.7413	13.6237	0.580911	0.186835	0.310802	-0.494317	-0.116111	0.524088
	CL10668.Contig1_All	1807	100.423	80.8316	220.451	148.609	232.595	138.438	63.229	-0.313104	1.13436	0.565428	1.21172	0.463148	-0.667437
	CL12777.Contig1_All	1610	62.4001	54.5893	62.3115	62.2443	55.1974	54.633	69.5439	-0.19293	-0.00204989	-0.00360661	-0.176948	-0.191776	0.156376
	CL266.Contig6_All	1254	2.301	1.6687	3.0303	1.8162	2.1301	3.7057	2.2405	-0.463536	0.3972	-0.341338	-0.11134	0.687485	-0.0384403
	CL266.Contig4_All	675	11.8136	11.3155	23.1622	36.7947	16.7424	14.2603	18.8074	-0.0621483	0.971324	1.63905	0.503058	0.271556	0.670852
	CL7052.Contig1_All	560	9.7429	7.2867	12.6022	22.2722	13.9429	10.0762	11.5206	-0.419086	0.371252	1.19282	0.517107	0.0485285	0.241793
	Unigene5207_All	215	0.976	1.4599	1.515	1.0089	0.4778	1.5438	4.3559	0.580916	0.634365	0.0478301	-1.03047	0.661533	2.15802
	CL11203.Contig1_All	425	19.8737	17.7255	10.985	16.5874	9.1859	15.0992	13.9559	-0.165034	-0.855326	-0.260773	-1.11337	-0.396388	-0.509985
	CL6013.Contig1_All	1180	10.1811	7.9802	9.7532	14.1544	8.4454	9.7514	13.404	-0.351397	-0.0619459	0.475357	-0.269656	-0.0622122	0.39677
	CL5230.Contig1_All	1711	3.802	12.9029	45.371	37.8423	97.5134	27.8703	3.649	1.76286	3.57694	3.31517	4.68077	2.8739	-0.0592574
	CL13253.Contig1_All	1449	59.1597	59.2106	109.472	58.4569	80.6159	24.7395	27.0017	0.00124074	0.887878	-0.0172414	0.44645	-1.2578	-1.13156
	CL16298.Contig1_All	336	22.1713	28.3371	54.2865	22.9178	37.6092	15.1472	8.6714	0.353999	1.2919	0.0477752	0.762392	-0.549642	-1.35436
	CL20081.Contig1_All	435	0.3618	3.8484	1.4976	1.9946	7.5577	1.0174	4.7842	3.41099	2.04939	2.46284	4.38468	1.49162	3.72501
	CL18061.Contig1_All	331	4.7548	5.6898	3.2802	3.2766	4.6558	6.351	9.4312	0.258993	-0.535601	-0.537185	-0.0303556	0.417599	0.988057
	CL5829.Contig1_All	724	4.7824	6.7922	5.8485	4.6438	4.6828	5.8071	5.749	0.506144	0.290332	-0.042429	-0.0303634	0.280083	0.265576
	CL20052.Contig1_All	941	0.223	0.001	0.8077	1.6136	3.8213	3.8801	10.9476	-7.8009	1.85678	2.85517	4.09895	4.12098	5.61743
	CL23799.Contig1_All	303	0.001	0.001	0.3583	1.4318	2.7125	4.3818	10.3027	0	8.48502	10.4836	11.4054	12.0973	13.3307
	CL18999.Contig1_All	396	4.6368	2.1137	4.1126	6.847	1.8161	8.3819	9.9853	-1.13336	-0.173079	0.562343	-1.35229	0.854148	1.10668
	CL4101.Contig2_All	1702	15.8125	11.4342	18.2444	19.3717	14.8492	21.582	34.6042	-0.46771	0.206388	0.292885	-0.0906803	0.448763	1.12988
	CL14853.Contig1_All	593	69.6246	58.2255	73.6026	68.9509	44.5253	69.9666	60.5392	-0.257946	0.0801596	-0.0140278	-0.644972	0.00706925	-0.201728
	CL18320.Contig1_All	464	1.2437	4.0589	2.8079	4.4411	5.5354	1.9076	3.1397	1.70645	1.17485	1.83628	2.15405	0.61712	1.33599
	CL5183.Contig2_All	389	0.8092	6.9932	5.0239	0.5576	7.1309	15.6433	43.6024	3.11138	2.63424	-0.537266	3.13952	4.2729	5.75177
	CL26121.Contig1_All	334	0.6283	2.5061	0.3251	1.9483	4.9215	4.6376	12.7735	1.99592	-0.95057	1.63269	2.96957	2.88385	4.34556
	CL21241.Contig1_All	331	0.1585	4.7415	7.2163	3.2766	8.07	8.3565	23.2636	4.90279	5.5087	4.36964	5.67001	5.72034	7.19745
	Unigene4818_All	284	0.001	0.7368	2.2938	1.9094	2.1705	1.9479	4.7632	9.52513	11.1635	10.8989	11.0838	10.9277	12.2177
	CL4.Contig17_All	1266	0.8288	3.4711	1.7152	3.2554	3.8953	0.3496	0.9863	2.0663	1.04928	1.97374	2.23264	-1.24532	0.251003
	CL4.Contig25_All	1222	5.1088	4.1955	4.087	1.5976	1.5974	9.7784	10.4738	-0.284142	-0.321942	-1.67708	-1.67726	0.936614	1.03573
	CL9517.Contig1_All	481	25.3038	44.1575	22.5724	23.9009	29.262	40.7138	42.8344	0.803304	-0.164794	-0.0822891	0.209674	0.686164	0.759416
	CL23347.Contig1_All	335	5.1679	5.3096	3.5651	2.59	0.92	0.3303	1.8637	0.039025	-0.535636	-0.996626	-2.48987	-3.96773	-1.47141
	Unigene2466_All	223	1.1763	2.8151	0.9737	0.001	0.4607	1.9846	0.001	1.25893	-0.272707	-10.2	-1.35236	0.754592	-10.2
	Unigene2472_All	248	2.1154	3.3751	1.3134	1.312	0.4143	2.2307	0.4196	0.674	-0.687624	-0.689163	-2.35218	0.076566	-2.33384
	CL1077.Contig1_All	1305	1.6482	1.4432	1.1648	0.9973	1.4171	0.4239	0.7176	-0.19162	-0.500809	-0.724792	-0.21795	-1.9591	-1.19964
	CL13068.Contig1_All	1757	9.1368	9.4685	11.3702	12.4073	8.8879	18.9543	20.4916	0.0514469	0.315497	0.441428	-0.0398464	1.05276	1.16527
	CL26736.Contig1_All	1089	1.0117	1.6333	0.997	0.1992	0.566	0.508	0.3822	0.691008	-0.0211161	-2.34449	-0.837908	-0.993881	-1.40438
	CL10979.Contig1_All	880	71.658	59.9241	83.8973	145.553	243.067	290.557	324.824	-0.257991	0.227497	1.02234	1.76216	2.01962	2.18046
	CL13698.Contig1_All	880	29.8078	57.1895	44.663	42.5197	30.2375	34.3237	45.4068	0.94006	0.58339	0.512442	0.020649	0.203515	0.607218
	CL14020.Contig1_All	914	112.213	120.999	149.912	212.047	184.118	135.093	152.329	0.108758	0.417872	0.918143	0.71439	0.26771	0.44095
	CL11673.Contig1_All	1088	125.754	164.349	184.714	140.155	134.087	132.504	161.059	0.38616	0.554689	0.156424	0.0925705	0.0754339	0.356988
	CL12056.Contig1_All	1109	296.085	330.021	339.621	259.844	285.33	239.139	161.387	0.15655	0.197917	-0.188362	-0.053378	-0.308161	-0.875483
	CL11963.Contig1_All	942	46.0572	51.7594	50.944	53.0766	44.0615	38.8768	51.0344	0.168394	0.145486	0.204649	-0.0639081	-0.244517	0.148043
	CL2851.Contig1_All	1685	44.5224	46.9435	39.8853	30.8955	32.6808	23.507	14.7595	0.076394	-0.158674	-0.527135	-0.446088	-0.921441	-1.59289
	CL14750.Contig1_All	765	63.5713	53.4773	49.6739	55.8584	51.1672	39.0496	20.4034	-0.249449	-0.355888	-0.186601	-0.313156	-0.703068	-1.63957
	Unigene2152_All	342	3.0679	2.4475	1.9048	2.8541	0.6008	5.1762	0.001	-0.325943	-0.687612	-0.104216	-2.35229	0.754642	-11.583
	CL20800.Contig1_All	512	4.0986	3.0653	2.9688	4.6602	4.8158	1.2966	0.4065	-0.419103	-0.465251	0.185261	0.232644	-1.6604	-3.3338
	CL2288.Contig1_All	927	3.2258	2.4831	0.2342	7.0198	5.3197	1.4322	1.4593	-0.377515	-3.78384	1.12177	0.721688	-1.17142	-1.14438
	CL2288.Contig2_All	1322	7.6193	6.7273	9.4447	6.1529	4.0411	8.0344	6.6118	-0.179631	0.309847	-0.308392	-0.91491	0.0765318	-0.204615
GTs	CL1003.Contig1_All	863	8.2066	10.4266	7.2969	5.1526	8.4523	3.0769	4.0996	0.345412	-0.169501	-0.671484	0.0425593	-1.41531	-1.0013
	CL1003.Contig2_All	1491	7.2482	6.035	7.2819	9.3108	7.5106	4.6007	6.0718	-0.264269	0.00669216	0.361282	0.0513054	-0.655769	-0.255498
	CL10059.Contig1_All	1198	53.6441	64.0178	29.1824	69.7993	57.8005	79.8865	136.629	0.255054	-0.878321	0.379793	0.107662	0.574532	1.34878
	CL10127.Contig1_All	1654	26.0406	59.969	78.5087	74.293	75.5312	123.618	89.5245	1.20345	1.59209	1.51246	1.53631	2.24705	1.78152
	CL10254.Contig1_All	962	24.8675	35.5653	38.9373	35.8513	39.6212	35.0783	55.9227	0.516209	0.646891	0.527764	0.672011	0.496317	1.16917
	CL10325.Contig1_All	1085	2.5143	8.1003	11.2075	3.0987	0.3788	19.2729	117.388	1.68782	2.15624	0.301506	-2.73065	2.93834	5.54499
	CL10351.Contig1_All	1058	3.1735	16.1197	5.7468	6.1506	11.5555	1.8824	5.4094	2.34468	0.856684	0.954652	1.86443	-0.753502	0.769394
	CL10351.Contig2_All	1242	11.4047	2.5273	12.9378	12.5746	3.2261	11.2244	9.4674	-2.17396	0.181964	0.140884	-1.82177	-0.0229902	-0.268588
	CL1042.Contig1_All	1899	13.3157	11.7357	14.808	16.4483	11.6858	10.3125	9.9728	-0.182224	0.153249	0.30481	-0.188372	-0.368734	-0.417058
	CL10428.Contig2_All	647	0.2433	0.001	0.839	2.3468	1.9055	4.6171	4.1816	-7.92659	1.78593	3.26989	2.96936	4.24618	4.10325
	CL10487.Contig1_All	1150	19.6617	25.9299	23.9805	27.3498	22.4235	32.5187	29.317	0.399229	0.286474	0.476142	0.189623	0.725882	0.576349
	CL10575.Contig1_All	538	8.6786	13.419	12.7139	12.0955	13.1764	10.6939	16.0534	0.628743	0.550872	0.478936	0.602422	0.301254	0.887345
	CL10594.Contig1_All	511	9.0345	13.9233	4.8868	6.5795	4.8252	6.279	6.3127	0.623985	-0.886555	-0.457467	-0.904856	-0.52491	-0.517188
	CL10856.Contig1_All	310	33.0001	26.6636	29.4198	26.5892	21.5417	57.4617	63.4414	-0.307599	-0.165683	-0.31163	-0.615338	0.80013	0.942954
	CL1096.Contig1_All	1520	13.8402	13.0098	12.5002	15.2695	12.8422	11.7919	12.2541	-0.089266	-0.146914	0.141788	-0.107972	-0.231069	-0.1756
	CL11162.Contig1_All	462	4.5421	7.7	3.9951	4.4603	7.5608	4.3107	8.5588	0.761499	-0.185128	-0.0262187	0.735179	-0.0754373	0.914049
	CL11222.Contig1_All	434	23.3298	24.8314	36.0242	28.7383	38.8224	36.7102	42.9176	0.0899917	0.626792	0.300801	0.734715	0.654007	0.879395
	CL1145.Contig2_All	1133	1.6206	1.4776	6.5163	5.1691	7.0728	9.4723	7.9903	-0.133272	2.00752	1.67339	2.12575	2.54719	2.30172
	CL1145.Contig3_All	1342	8.913	11.8507	11.8929	7.6776	8.268	11.6247	16.5158	0.410989	0.416118	-0.215256	-0.108373	0.38321	0.889864
	CL11682.Contig1_All	1017	33.4785	98.6624	33.7356	36.4719	19.9009	142.734	230.624	1.55927	0.0110369	0.12355	-0.750401	2.09202	2.78424
	CL11696.Contig1_All	603	6.3511	7.8082	5.0415	7.3743	5.4521	2.2018	4.4867	0.297984	-0.333153	0.2155	-0.220194	-1.52832	-0.501352
	CL1196.Contig1_All	946	0.6655	1.5484	0.6886	0.6879	1.629	4.2104	1.54	1.21827	0.0492275	0.0477602	1.29148	2.66145	1.21042
	CL1196.Contig3_All	1204	1.6558	4.0844	0.9018	0.1802	1.7066	4.0433	2.5928	1.3026	-0.876649	-3.19986	0.0435965	1.288	0.646983
	CL12123.Contig1_All	2048	6.3528	7.8676	8.0051	7.7317	6.3208	5.3483	5.8431	0.308531	0.333527	0.283393	-0.00728543	-0.248312	-0.120659
	CL1215.Contig1_All	1854	14.7425	13.5443	15.6945	12.1092	14.5184	7.5193	5.9493	-0.122295	0.0902779	-0.283878	-0.0220987	-0.971311	-1.30919
	CL12160.Contig1_All	239	8.1217	11.3823	8.177	11.3448	10.3167	17.1284	29.1709	0.486938	0.0097899	0.482178	0.345128	1.07654	1.84468
	CL12265.Contig1_All	1518	60.3759	53.6932	72.239	58.872	54.5496	138.337	117.287	-0.169233	0.258805	-0.0363912	-0.146404	1.19614	0.958001
	CL12386.Contig1_All	319	20.2282	17.3836	15.6563	27.199	18.3575	9.0177	15.0051	-0.218641	-0.369625	0.427186	-0.139998	-1.16554	-0.430915
	CL12526.Contig1_All	423	11.7822	12.3675	9.7536	12.5635	13.6012	16.2168	8.8559	0.069945	-0.272602	0.0926295	0.207125	0.46088	-0.411898
	CL12533.Contig1_All	407	12.5032	12.0825	12.5379	15.1892	8.0776	8.9708	9.2041	-0.0493784	0.00399835	0.280749	-0.630299	-0.478989	-0.441949
	CL12550.Contig1_All	1610	186.842	154.8	277.435	166.995	212.43	95.1096	76.4595	-0.271417	0.570328	-0.162012	0.18517	-0.974156	-1.28905
	CL12593.Contig1_All	517	2.4354	3.238	3.5701	7.3423	5.3654	4.9221	5.4343	0.410944	0.551806	1.59207	1.13953	1.01512	1.15794
	CL12632.Contig1_All	727	6.9997	5.325	8.3633	4.6247	5.0874	4.4134	3.5783	-0.394512	0.256779	-0.597933	-0.460365	-0.665403	-0.968019
	CL12714.Contig1_All	628	1.4201	1.8327	3.8035	4.8356	6.3802	7.5757	6.1308	0.367978	1.42134	1.7677	2.16761	2.41539	2.11008
	CL12837.Contig1_All	1592	116.062	112.516	256.156	178.557	219.866	167.42	108.436	-0.0447605	1.14213	0.621494	0.921731	0.528581	-0.0980415
	CL1286.Contig1_All	2120	10.1459	16.0399	15.0568	15.1941	14.9745	12.6819	21.2041	0.660768	0.569518	0.582614	0.561611	0.321874	1.06345
	CL12989.Contig1_All	256	14.9598	12.2613	10.1787	7.6258	9.2303	8.2116	7.3165	-0.286979	-0.555538	-0.97213	-0.696641	-0.865356	-1.03187
	CL1335.Contig1_All	911	1.6124	0.3446	2.0261	5.0002	1.9172	0.8501	1.3707	-2.22622	0.329496	1.63278	0.249791	-0.923505	-0.234297
	CL1335.Contig3_All	1199	3.4566	3.9269	3.9843	5.7891	3.5988	3.4143	3.2111	0.184037	0.204973	0.743985	0.0581623	-0.0177638	-0.106286
	CL13503.Contig1_All	583	10.1684	11.127	7.8217	9.8596	6.6964	5.3138	3.5697	0.129972	-0.378539	-0.0444917	-0.602635	-0.936277	-1.51022
	CL13584.Contig1_All	394	11.9836	9.2945	14.0539	15.9656	8.0834	6.7395	6.8667	-0.366612	0.229909	0.413905	-0.568027	-0.830348	-0.803373
	CL13763.Contig1_All	632	13.7795	18.0453	14.087	15.7879	13.3298	6.4774	14.8183	0.3891	0.0318409	0.196296	-0.0478684	-1.08904	0.104856
	CL13925.Contig1_All	698	11.3492	9.1438	8.8663	14.2951	10.3032	9.9862	9.5411	-0.311725	-0.356187	0.33293	-0.139498	-0.184583	-0.250363
	CL14229.Contig1_All	544	1.543	1.3463	4.79	3.5886	7.1765	1.4237	5.1646	-0.196738	1.63429	1.21768	2.21754	-0.116093	1.74292
	CL14379.Contig1_All	729	7.4843	12.6302	12.6594	9.5215	10.8515	11.9898	13.8458	0.754938	0.75827	0.347321	0.535955	0.679868	0.887509
	CL14461.Contig1_All	992	2.6971	5.2737	8.537	4.4826	12.5315	6.3574	7.7623	0.967406	1.66232	0.732927	2.21608	1.23703	1.52508
	CL14463.Contig1_All	454	10.631	11.984	17.9361	12.6612	14.0302	13.6473	6.4176	0.172832	0.754589	0.252137	0.400258	0.360338	-0.728172
	CL14555.Contig1_All	542	9.3889	9.2661	9.8156	11.2058	10.0463	5.7157	10.9433	-0.0189939	0.0641203	0.255218	0.0976362	-0.716026	0.22102
	CL14607.Contig1_All	453	12.6232	12.9343	8.868	15.8015	7.0306	11.235	5.7427	0.0351243	-0.509397	0.323984	-0.844358	-0.168078	-1.13628
	CL14831.Contig1_All	602	38.7799	53.3575	52.1223	42.8779	33.1081	46.6822	59.9798	0.460382	0.426592	0.144925	-0.228125	0.267563	0.629168
	CL14860.Contig1_All	439	2.8681	1.9067	5.9357	7.4116	1.8722	3.2764	3.5555	-0.589017	1.04932	1.36969	-0.615361	0.192016	0.309957
	CL14941.Contig1_All	644	19.9583	27.4571	19.2195	18.0199	15.1554	20.4444	19.3896	0.46019	-0.054418	-0.147398	-0.397157	0.0347169	-0.0417058
	CL15304.Contig1_All	363	55.2077	86.4706	72.382	34.9569	31.6986	71.3219	92.0176	0.64734	0.390761	-0.659292	-0.80045	0.369476	0.73704
	CL15534.Contig1_All	853	40.7147	62.9249	55.4957	52.3843	57.2101	59.2763	95.03	0.628081	0.446826	0.363585	0.49072	0.541906	1.22283
	CL15623.Contig1_All	202	1.2986	7.7695	3.2249	4.2953	5.086	9.859	6.6968	2.58086	1.3123	1.7258	1.96957	2.92448	2.36651
	CL15650.Contig1_All	356	1.9157	5.8781	3.9647	6.7023	4.0402	3.4187	1.7538	1.61748	1.04934	1.80678	1.07656	0.835576	-0.127387
	CL15809.Contig1_All	416	5.8011	4.7787	11.7447	12.5141	10.1256	12.5002	18.5102	-0.279708	1.01761	1.10916	0.803609	1.10755	1.67392
	CL15906.Contig1_All	376	3.7672	3.061	23.9669	24.2295	24.5914	5.2966	7.1954	-0.29949	2.66948	2.6852	2.70659	0.491574	0.933582
	CL1596.Contig2_All	1767	6.2348	4.5002	4.7927	4.7875	4.5932	10.0184	5.2411	-0.470354	-0.379505	-0.381071	-0.440844	0.684237	-0.250474
	CL15983.Contig1_All	350	13.3403	63.9734	13.9594	3.4086	17.6121	38.8822	12.7842	2.26168	0.0654458	-1.96854	0.400776	1.54332	-0.0614292
	CL160.Contig3_All	1514	15.2465	8.5694	15.2748	25.932	15.2002	20.8273	24.3304	-0.831212	0.0026754	0.766255	-0.00438779	0.449998	0.674282
	CL16006.Contig1_All	306	2.7431	0.6839	4.2578	4.6076	8.0578	3.6157	11.902	-2.00395	0.634301	0.748208	1.55458	0.398468	2.11732
	CL16018.Contig1_All	400	17.5747	6.8009	40.9863	50.9743	23.8864	4.4256	6.2434	-1.3697	1.22164	1.53627	0.442689	-1.98956	-1.4931
	CL16034.Contig1_All	1675	8.9576	14.367	11.6027	6.3455	3.8028	11.6255	11.7414	0.681575	0.373276	-0.497378	-1.23605	0.376109	0.39042
	CL1610.Contig1_All	1905	23.353	24.8255	26.2171	27.1567	22.9743	31.5369	33.7572	0.0882149	0.1669	0.2177	-0.023587	0.433433	0.531587
	CL16378.Contig1_All	606	6.4062	7.9422	3.9416	5.906	9.4939	1.278	3.2625	0.31007	-0.700687	-0.117287	0.567532	-2.32558	-0.973491
	CL16396.Contig1_All	276	3.2313	3.0327	5.5073	3.1437	3.3501	2.4052	2.6391	-0.0915119	0.76923	-0.0396512	0.0520895	-0.425958	-0.292069
	CL16401.Contig1_All	639	6.3217	3.111	5.6071	7.468	7.8781	6.5796	4.7225	-1.02293	-0.173058	0.240409	0.317535	0.0576873	-0.420762
	CL16663.Contig1_All	396	9.5385	3.699	11.5153	13.6939	8.5614	6.4261	8.1459	-1.36663	0.271718	0.521699	-0.155916	-0.569819	-0.227688
	CL16723.Contig1_All	469	7.0471	11.8238	6.019	6.7062	5.0383	7.0772	5.5468	0.746592	-0.227506	-0.0715342	-0.484093	0.006149	-0.345374
	CL16919.Contig1_All	422	5.4699	6.4464	8.233	10.7942	8.5209	7.6033	6.9043	0.236979	0.589904	0.98067	0.639491	0.475111	0.335981
	CL16921.Contig1_All	446	5.5285	2.8151	4.1384	3.1613	4.6071	2.9769	6.2994	-0.973702	-0.417815	-0.80637	-0.263029	-0.893077	0.188326
	CL17004.Contig1_All	296	3.5447	3.8883	5.502	6.2289	6.5946	4.1116	7.734	0.133476	0.634293	0.813314	0.895622	0.214036	1.12555
	CL17006.Contig1_All	612	3.5146	5.9837	3.903	7.4431	7.3863	5.062	3.4006	0.767677	0.151223	1.08254	1.07149	0.526347	-0.0475712
	CL17069.Contig1_All	752	0.6976	20.3137	7.219	0.5769	8.1971	3.5311	9.9629	4.86391	3.37133	-0.274079	3.55464	2.33965	3.83609
	CL17151.Contig1_All	471	2.2277	2.8879	1.8441	2.5329	4.7988	9.3962	10.3836	0.374466	-0.272638	0.185235	1.10712	2.07652	2.22068
	CL17215.Contig1_All	286	4.5858	6.5851	3.037	4.9298	5.7475	5.8028	4.366	0.522032	-0.594527	0.104356	0.325761	0.339576	-0.0708613
	CL17318.Contig1_All	363	5.7809	2.8824	7.7766	4.7804	3.9623	7.9247	5.4465	-1.00402	0.427845	-0.274163	-0.544956	0.455062	-0.0859647
	CL17363.Contig1_All	1666	34.7016	36.8024	59.8911	67.1828	91.8839	95.1667	23.3598	0.0847977	0.787339	0.95309	1.40481	1.45545	-0.570974
	CL17388.Contig1_All	268	10.3749	23.0341	13.3691	9.7125	3.0668	13.2108	4.6593	1.15067	0.365805	-0.0951828	-1.75829	0.34862	-1.15491
	CL1753.Contig1_All	1513	13.2108	11.0646	19.8775	10.0356	13.9201	15.2103	14.4428	-0.255767	0.589418	-0.396591	0.0754517	0.203331	0.128633
	CL17552.Contig1_All	280	2.061	0.7474	5.4287	1.162	2.9354	1.1854	4.088	-1.46339	1.39726	-0.826734	0.510213	-0.797971	0.988051
	CL17559.Contig1_All	346	3.4873	3.9312	9.7276	5.3288	7.7201	1.5989	6.6164	0.172859	1.47997	0.6117	1.14651	-1.12503	0.923936
	CL17707.Contig1_All	243	1.943	3.8752	1.7872	3.1242	3.3823	0.9106	1.7129	0.995985	-0.120585	0.685201	0.799719	-1.0934	-0.181845
	CL17707.Contig2_All	506	1.5552	4.5491	3.004	3.6438	5.8881	2.8425	1.0282	1.54848	0.949785	1.22834	1.9207	0.87006	-0.596979
	CL17751.Contig1_All	338	7.1398	3.7147	8.673	5.134	7.5989	1.964	2.4629	-0.942638	0.280647	-0.4758	0.0899069	-1.86209	-1.53553
	CL1779.Contig3_All	926	3.4559	2.3728	3.4002	1.4055	0.7766	0.239	1.1237	-0.542471	-0.0234419	-1.29798	-2.15382	-3.85398	-1.6208
	CL17923.Contig1_All	616	3.0659	4.0765	5.9927	7.0426	5.5038	1.9757	4.561	0.41102	0.966896	1.1998	0.844117	-0.633947	0.57304
	CL18045.Contig1_All	371	3.6766	4.7943	7.3162	4.9697	2.4923	3.2804	4.2072	0.382948	0.992722	0.434787	-0.560894	-0.1645	0.194488
	CL181.Contig4_All	3203	171.389	138.504	284.771	238.549	301.22	168.81	81.7059	-0.307346	0.732527	0.477009	0.813539	-0.0218724	-1.06876
	CL18141.Contig1_All	299	3.5091	3.1494	1.8156	3.99	4.8104	2.5902	4.1762	-0.156024	-0.950655	0.185288	0.455056	-0.438038	0.25109
	CL18152.Contig1_All	445	2.7115	5.4078	4.3917	2.9247	2.3087	1.2432	2.806	0.995951	0.695688	0.109197	-0.23201	-1.12503	0.0494238
	CL18197.Contig1_All	213	9.6057	12.2804	9.6849	7.6377	7.235	7.7916	9.2821	0.354395	0.0118464	-0.330752	-0.408898	-0.301971	-0.0494395
	CL18337.Contig1_All	305	1.5481	4.4596	4.9837	6.0451	5.7263	3.2648	4.4352	1.52642	1.68672	1.96527	1.8871	1.0765	1.5185
	CL18368.Contig1_All	454	9.7066	10.3708	5.5004	14.0945	7.9203	4.6303	6.6468	0.0954892	-0.81943	0.538094	-0.293411	-1.06786	-0.546306
	CL18382.Contig1_All	343	5.6591	6.1008	1.8992	2.8458	11.0825	2.5805	3.9439	0.108426	-1.57518	-0.991738	0.969639	-1.13292	-0.52095
	CL18416.Contig1_All	333	3.3084	1.571	4.8907	7.8166	4.3193	0.6645	4.6873	-1.07445	0.563907	1.24041	0.384664	-2.31579	0.502623
	CL18428.Contig1_All	296	10.6341	15.1995	11.004	10.2593	10.7597	5.6068	2.4608	0.515326	0.0493301	-0.0517656	0.0169399	-0.923448	-2.1115
	CL18502.Contig1_All	306	3.7718	11.6255	8.1607	3.5443	4.7004	6.1467	8.1614	1.62397	1.11344	-0.0897525	0.31753	0.704559	1.11356
	CL18510.Contig1_All	394	3.0625	1.8589	4.9602	9.0839	16.1668	7.3011	19.8079	-0.720261	0.695688	1.5686	2.40025	1.2534	2.69329
	CL18526.Contig1_All	401	7.9805	8.8713	7.8519	10.2776	11.0167	3.5868	5.1899	0.152666	-0.0234373	0.364952	0.465141	-1.15378	-0.620772
	CL18540.Contig1_All	367	8.0051	5.1317	6.8043	4.1373	5.8787	0.3015	3.686	-0.641483	-0.234473	-0.95223	-0.445422	-4.73069	-1.11886
	CL18550.Contig1_All	398	3.8226	9.7269	6.2743	8.9926	3.0976	6.6718	6.0134	1.34743	0.7149	1.23418	-0.303403	0.803522	0.653627
	CL18584.Contig1_All	304	2.7611	4.1301	3.2143	3.9244	5.7452	5.0953	5.1344	0.580934	0.219261	0.507229	1.05711	0.883924	0.894953
	CL18601.Contig1_All	890	4.7157	3.2917	2.6838	5.24	8.6576	2.362	11.8087	-0.518639	-0.813195	0.152095	0.876495	-0.997463	1.32431
	CL18774.Contig1_All	442	5.1037	3.3141	0.9826	3.6806	2.7892	4.5057	4.473	-0.622926	-2.37687	-0.471603	-0.871692	-0.179792	-0.190301
	CL1889.Contig1_All	525	0.1999	0.001	0.001	0.001	0.001	0.001	0.3964	-7.64313	-7.64313	-7.64313	-7.64313	-7.64313	0.987678
	CL18902.Contig1_All	270	1.7487	8.9129	3.6191	6.427	4.9466	11.4738	7.3225	2.34961	1.04935	1.87786	1.50015	2.71399	2.06605
	CL18930.Contig1_All	345	1.6727	12.1309	5.0353	3.7724	13.9961	47.4631	95.9136	2.85844	1.5899	1.1733	3.06477	4.82656	5.84148
	CL18966.Contig1_All	485	4.5431	2.8045	5.1488	6.2614	2.542	4.3344	1.931	-0.695933	0.180559	0.462808	-0.837713	-0.0678448	-1.23433
	CL19035.Contig1_All	385	6.4044	7.0659	3.9481	13.2401	9.6066	9.4835	8.1084	0.14181	-0.697905	1.04778	0.584963	0.566356	0.340354
	CL19279.Contig1_All	462	9.0843	10.8706	4.4651	5.8688	8.4503	5.2686	6.757	0.258984	-1.02468	-0.63031	-0.104373	-0.785956	-0.426992
	CL1928.Contig2_All	1578	13.265	10.7414	14.0361	12.5776	12.891	15.7056	24.3987	-0.304443	0.0815175	-0.076768	-0.0412605	0.243654	0.87918
	CL19341.Contig1_All	347	3.9309	1.5076	2.816	2.813	2.3686	2.8696	1.7993	-1.38261	-0.481212	-0.48275	-0.730825	-0.45401	-1.12742
	CL1944.Contig1_All	1649	10.8805	16.3702	12.9708	18.8104	11.4637	7.9844	8.2034	0.589327	0.253523	0.789786	0.0753279	-0.446489	-0.407451
	CL19592.Contig1_All	989	1.2731	3.2796	3.6228	2.1932	9.8686	0.6712	1.6834	1.36517	1.50876	0.784692	2.9545	-0.923531	0.403032
	CL19628.Contig1_All	360	5.3919	5.2315	3.0159	9.3393	1.9977	3.688	0.5781	-0.0435691	-0.838205	0.792521	-1.43245	-0.547955	-3.2214
	CL19668.Contig1_All	282	2.4184	2.5972	5.7752	3.846	3.6432	2.7464	4.428	0.102904	1.25582	0.669306	0.591153	0.183489	0.872602
	CL19694.Contig1_All	485	3.2451	0.8629	3.8057	5.1433	2.7538	4.3344	10.7276	-1.911	0.229899	0.664431	-0.236839	0.417569	1.72499
	CL19760.Contig1_All	332	12.9574	18.9089	19.9487	14.7004	10.8307	7.9981	1.8806	0.545289	0.622518	0.182079	-0.25865	-0.696047	-2.78451
	CL19817.Contig1_All	408	2.0573	6.6676	5.8544	3.9874	3.2735	5.1524	9.4366	1.69642	1.50877	0.954696	0.670082	1.32449	2.19751
	CL1987.Contig1_All	3209	142.95	39.9085	107.862	107.07	126.205	7.1715	5.318	-1.84074	-0.406313	-0.41695	-0.179742	-4.31709	-4.74848
	CL19874.Contig1_All	304	5.8674	6.5393	4.2858	6.4217	3.7175	5.8232	6.5036	0.156415	-0.453157	0.130234	-0.658389	-0.0109092	0.148517
	CL19911.Contig1_All	366	4.5868	3.4305	5.043	3.2596	3.6491	2.4184	1.9902	-0.419069	0.136794	-0.492793	-0.329947	-0.923435	-1.20457
	CL19986.Contig1_All	329	3.827	4.1343	6.2702	7.2524	6.2454	1.6815	2.214	0.111429	0.712298	0.922245	0.70658	-1.18647	-0.789559
	CL19988.Contig1_All	281	3.5472	3.3511	3.8638	4.6316	4.753	5.5123	0.7406	-0.0820459	0.12334	0.38483	0.422158	0.635974	-2.25991
	CL2008.Contig1_All	3298	84.5941	43.7489	77.1665	69.125	49.2815	12.1778	8.1403	-0.95131	-0.132582	-0.291349	-0.779511	-2.7963	-3.3774
	CL20153.Contig1_All	405	2.5907	2.5834	2.1447	3.2135	6.8492	6.0101	1.7985	-0.00407092	-0.272566	0.310804	1.40259	1.21405	-0.526548
	CL20157.Contig1_All	423	2.2324	2.4735	4.6201	2.8204	0.4858	3.1387	3.198	0.147958	1.04933	0.337304	-2.20016	0.491572	0.518574
	CL20199.Contig1_All	385	3.8154	3.5329	5.9222	2.2536	2.6685	2.299	4.3245	-0.110981	0.634299	-0.759603	-0.515805	-0.730828	0.180699
	CL20283.Contig1_All	294	3.5688	4.9824	6.278	2.2134	2.4461	3.0106	6.3709	0.481402	0.814866	-0.689175	-0.544956	-0.245388	0.836058
	CL20291.Contig1_All	273	6.7259	8.4317	3.5793	1.9864	3.3869	2.0264	2.287	0.326096	-0.91005	-1.75957	-0.989762	-1.73081	-1.55627
	CL20301.Contig1_All	318	3.4645	1.6451	6.1456	11.937	7.1076	2.7834	2.945	-1.07447	0.826907	1.78472	1.03672	-0.315799	-0.23438
	CL2039.Contig1_All	1349	7.389	11.7892	8.0484	6.9946	5.7119	5.003	7.8679	0.674015	0.123323	-0.0791376	-0.371408	-0.562586	0.0905995
	CL20611.Contig1_All	368	1.5681	6.5393	5.3106	3.5366	4.746	3.0065	3.1104	2.06012	1.75986	1.17335	1.59769	0.939067	0.988083
	CL20640.Contig1_All	525	3.2976	1.9929	3.9293	4.5448	3.5224	3.7934	5.3515	-0.726547	0.252856	0.4628	0.0951423	0.202075	0.698527
	CL20705.Contig1_All	366	8.1703	1.4294	13.9424	29.6328	14.0352	2.1161	2.5588	-2.51498	0.771018	1.85873	0.780589	-1.94898	-1.67492
	CL21011.Contig1_All	289	5.0828	6.1547	4.5082	7.8809	9.5983	3.4456	5.0408	0.276065	-0.173072	0.632737	0.917155	-0.560868	-0.0119707
	CL21112.Contig1_All	330	10.0154	8.8776	10.8573	10.8456	8.7171	5.0291	7.8831	-0.173978	0.116445	0.11489	-0.2003	-0.993848	-0.345385
	CL21216.Contig1_All	354	1.6302	5.0246	1.2268	5.2083	2.3217	2.1878	5.291	1.62396	-0.410149	1.67576	0.510133	0.424432	1.69849
	CL21389.Contig1_All	560	7.7756	7.6604	5.0409	8.3279	3.8527	3.7539	7.061	-0.0215343	-0.625273	0.0989987	-1.01308	-1.05056	-0.139081
	CL21427.Contig1_All	392	3.8811	5.8721	8.3092	1.9367	0.7863	5.0804	11.9453	0.597411	1.09824	-1.00287	-2.30331	0.388476	1.62191
	CL21523.Contig1_All	441	3.5688	6.1686	7.3859	7.132	3.2615	3.2615	2.5955	0.789504	1.04933	0.998868	-0.129903	-0.129903	-0.459427
	CL21656.Contig1_All	306	2.2288	4.1031	3.5481	1.4177	1.343	2.1694	2.7205	0.880447	0.67078	-0.652715	-0.730808	-0.0389711	0.287605
	CL21820.Contig1_All	244	3.2251	4.7169	4.8947	4.0004	1.6842	3.1741	6.397	0.548495	0.601877	0.3108	-0.93728	-0.0229963	0.988052
	CL21970.Contig1_All	493	5.7463	7.4281	6.1664	2.6399	4.5846	0.6733	2.5328	0.37036	0.101795	-1.12215	-0.325837	-3.09331	-1.1819
	CL22129.Contig1_All	304	4.1417	3.0976	0.7143	7.1353	6.4211	6.915	1.7115	-0.419072	-2.53562	0.784751	0.632597	0.739506	-1.27496
	CL22262.Contig1_All	415	2.6547	3.5297	1.5697	2.0907	5.9414	2.1328	2.2567	0.410997	-0.75806	-0.344563	1.16225	-0.3158	-0.234334
	CL22351.Contig1_All	339	5.2616	6.7901	3.8433	3.5192	6.6673	1.9582	3.9904	0.367931	-0.453156	-0.580254	0.341601	-1.42597	-0.398968
	CL22440.Contig1_All	528	0.6955	0.7926	0.4113	1.027	1.9458	0.6286	0.5912	0.188542	-0.757859	0.562314	1.48424	-0.145908	-0.234404
	CL22487.Contig1_All	213	2.9556	0.9824	0.5097	2.0367	2.894	3.6361	1.4656	-1.58907	-2.53573	-0.537218	-0.0303861	0.298941	-1.01196
	CL22588.Contig1_All	298	2.8167	1.0533	2.5504	3.6395	1.7238	10.3957	6.2853	-1.41909	-0.143282	0.369734	-0.708414	1.88391	1.15798
	CL22891.Contig1_All	289	3.2675	3.9824	2.6298	8.6314	4.2659	0.7657	1.8003	0.285451	-0.313234	1.40141	0.384663	-2.09334	-0.85995
	CL23057.Contig1_All	256	0.4099	0.001	1.2723	7.2022	5.2171	9.5082	21.1366	-8.67913	1.63409	4.13509	3.6699	4.53583	5.68833
	CL23209.Contig1_All	256	3.0739	2.861	4.6652	3.8129	3.6119	2.1609	3.2518	-0.103551	0.601869	0.310818	0.232688	-0.508438	0.0811683
	CL23243.Contig1_All	320	2.6231	7.8472	4.4108	5.4228	7.0632	6.2235	2.6014	1.58091	0.749768	1.04777	1.42905	1.24645	-0.0119846
	CL23318.Contig1_All	254	2.685	5.767	5.5569	4.6969	4.8537	1.7424	4.9161	1.1029	1.04936	0.806787	0.854163	-0.623846	0.872592
	CL23328.Contig1_All	284	1.6625	2.2105	1.9115	5.7283	5.4263	2.7271	0.3664	0.411018	0.201351	1.78475	1.70661	0.714013	-2.18186
	CL23333.Contig1_All	296	4.0764	0.707	1.4672	3.6641	2.4296	2.9903	4.2185	-2.52751	-1.47423	-0.153837	-0.746577	-0.447005	0.0494345
	CL23644.Contig1_All	361	4.2144	2.0288	3.3083	7.8112	4.2689	7.3556	7.2062	-1.0547	-0.349237	0.890217	0.0185371	0.803516	0.773911
	CL23702.Contig1_All	329	3.5081	11.7668	7.5902	0.001	3.1227	5.717	1.8977	1.74596	1.11345	-11.7765	-0.167896	0.704568	-0.886438
	CL24040.Contig1_All	276	3.2313	0.7582	7.0809	5.5014	4.8391	3.207	1.5081	-2.09146	1.13182	0.767684	0.582624	-0.0108903	-1.09938
	CL24255.Contig1_All	248	3.8077	8.016	10.0693	11.3704	7.871	7.5842	5.035	1.07396	1.40297	1.57829	1.04763	0.994077	0.403072
	CL24654.Contig1_All	346	4.5487	3.024	7.8449	5.0153	1.4846	3.5175	3.0074	-0.588996	0.786301	0.140882	-1.61538	-0.370904	-0.596938
	CL2471.Contig1_All	1853	17.1853	17.3912	18.4568	23.0608	18.2965	13.1956	14.376	0.0171824	0.102977	0.424268	0.0903927	-0.381118	-0.257513
	CL24772.Contig1_All	263	2.3937	0.3978	1.2385	2.8867	2.7345	1.2621	1.5826	-2.58913	-0.950648	0.270179	0.192035	-0.923416	-0.596946
	CL24829.Contig1_All	226	0.9285	2.7778	0.9608	0.9598	1.3638	1.9582	2.7626	1.58097	0.0493342	0.0478319	0.554658	1.07655	1.57305
	CL25463.Contig1_All	221	4.2729	1.4203	3.9302	3.926	2.7892	2.0025	1.8834	-1.58902	-0.120613	-0.122155	-0.615364	-1.09341	-1.18188
	CL25603.Contig1_All	280	3.5599	5.2315	6.9797	4.2608	5.1369	2.766	2.2298	0.555388	0.971328	0.259288	0.529061	-0.364036	-0.674922
	CL25706.Contig1_All	276	0.3802	3.7909	0.7868	1.1789	3.3501	0.001	0.377	3.31771	1.04924	1.63261	3.13937	-8.57061	-0.012194
	CL25749.Contig1_All	261	8.6431	0.001	4.5759	1.2466	0.3936	1.6956	4.7842	-13.0773	-0.917493	-2.79355	-4.45675	-2.34975	-0.853271
	CL25838.Contig1_All	264	7.5513	8.7191	7.4027	8.2164	5.059	3.7718	5.124	0.207454	-0.0286735	0.121781	-0.577873	-1.00147	-0.559455
	CL26011.Contig1_All	268	2.1533	0.001	3.241	4.4515	3.4501	0.8257	8.542	-11.0723	0.58989	1.04774	0.680089	-1.38286	1.98802
	CL26083.Contig1_All	282	0.001	0.001	1.54	11.9225	0.001	0.3923	0.738	0	10.5887	13.5414	0	8.61581	9.52748
	CL2610.Contig2_All	1239	6.8594	5.7424	9.1135	7.0903	6.219	5.8937	8.9024	-0.256429	0.409923	0.0477643	-0.1414	-0.218909	0.376112
	CL26113.Contig1_All	242	1.0839	1.2971	3.5892	6.7225	2.5472	2.286	0.43	0.259058	1.72743	2.63277	1.23268	1.07659	-1.33382
	CL26274.Contig1_All	593	6.1043	9.5278	6.042	3.8408	6.7568	6.9034	7.1945	0.642317	-0.0147997	-0.668419	0.146514	0.177481	0.237069
	CL26332.Contig1_All	328	1.2796	2.2329	6.2893	0.992	8.1438	2.3612	1.269	0.803226	2.29721	-0.367281	2.67001	0.883827	-0.0120008
	CL26455.Contig1_All	2092	2.5328	2.8008	1.8165	3.0069	2.8484	2.0097	2.2383	0.145106	-0.479572	0.247544	0.169419	-0.333753	-0.17833
	CL26621.Contig1_All	281	3.1738	1.8617	4.2502	3.4737	2.5593	0.001	1.4812	-0.769591	0.42132	0.130262	-0.310462	-11.632	-1.09944
	CL2664.Contig1_All	1315	7.6997	4.217	5.0365	10.0621	6.9533	8.3296	4.9061	-0.868585	-0.612381	0.386057	-0.147104	0.113445	-0.650226
	CL2672.Contig1_All	1609	13.7594	20.8088	10.3242	11.9982	14.6859	19.0475	34.9229	0.596776	-0.414388	-0.1976	0.0940141	0.469184	1.34376
	CL26951.Contig1_All	226	2.0892	1.8518	0.4804	3.3593	1.8184	2.4478	0.4604	-0.174022	-2.12064	0.68521	-0.200281	0.228535	-2.18199
	CL27082.Contig1_All	367	7.2903	2.5658	5.3251	2.9552	1.9596	1.8088	2.2683	-1.50657	-0.45317	-1.30272	-1.89542	-2.01095	-1.68437
	CL27241.Contig1_All	284	2.032	1.4737	1.1469	2.6732	3.2558	1.9479	0.3664	-0.463458	-0.825161	0.395667	0.680112	-0.0609808	-2.47141
	CL27325.Contig1_All	280	0.3747	1.4947	3.1021	3.0987	1.4677	1.1854	1.1149	1.99605	3.04944	3.04786	1.96975	1.66157	1.57311
	CL2739.Contig1_All	1230	6.1845	8.6766	6.9734	9.0821	6.5986	4.8574	9.1367	0.488473	0.173205	0.554369	0.093503	-0.348473	0.563016
	CL27525.Contig1_All	265	1.9797	1.5793	2.0485	1.6371	1.9384	0.001	1.178	-0.325997	0.0492861	-0.274139	-0.0304155	-10.9511	-0.748942
	CL27526.Contig1_All	299	2.1055	1.3997	3.6312	2.9018	2.4052	2.2202	0.001	-0.589045	0.786284	0.462785	0.191994	0.0765268	-11.0399
	CL2753.Contig1_All	1936	14.2806	20.0504	18.4507	16.9182	22.5003	16.116	30.3679	0.489574	0.369619	0.244519	0.655888	0.174437	1.08849
	CL27567.Contig1_All	319	3.1247	3.6079	5.4457	4.4198	2.8985	3.4684	1.631	0.207442	0.8014	0.500263	-0.108411	0.150553	-0.937961
	CL278.Contig3_All	483	7.6031	14.7304	12.3634	10.3291	8.5083	9.1628	9.4793	0.954137	0.701416	0.442055	0.162283	0.269201	0.318193
	CL27807.Contig1_All	328	2.2392	3.5089	5.2962	3.6372	0.9397	2.0239	13.0072	0.648035	1.24197	0.699845	-1.25271	-0.145845	2.53826
	CL27852.Contig1_All	355	4.5812	5.0104	5.811	2.1386	0.5788	4.3633	4.6899	0.1292	0.343061	-1.09906	-2.98459	-0.0703059	0.0338316
	CL27994.Contig1_All	277	1.5151	0.7554	1.5678	1.9577	0.7418	0.7988	1.5026	-1.0041	0.0493285	0.369747	-1.03031	-0.923507	-0.011952
	CL28031.Contig1_All	299	4.9128	5.5989	3.9943	5.4409	5.8413	2.2202	1.7401	0.188598	-0.298603	0.1473	0.249744	-1.14586	-1.49738
	CL28108.Contig1_All	347	1.2095	7.2366	1.5645	1.8753	2.9607	0.9565	0.8996	2.5809	0.371291	0.632711	1.29153	-0.338574	-0.427055
	CL2829.Contig1_All	1127	12.3357	9.1911	11.4642	10.682	12.4889	8.9337	6.0015	-0.42453	-0.105704	-0.207658	0.0178068	-0.46551	-1.03944
	CL2831.Contig1_All	533	5.5119	1.3741	3.2592	5.0871	1.9275	1.6606	2.9284	-2.00406	-0.758032	-0.115706	-1.51582	-1.73085	-0.912437
	CL2831.Contig2_All	1049	2.7506	5.1866	3.8296	2.9983	4.701	2.2149	3.6703	0.915043	0.477447	0.124398	0.773221	-0.312505	0.416152
	CL2952.Contig1_All	2701	7.07	1.2396	20.7418	47.1809	83.4147	20.5223	78.2837	-2.51184	1.55276	2.73842	3.56052	1.53741	3.46893
	CL3053.Contig1_All	1539	14.9988	16.4525	9.4534	4.0874	3.8718	17.9728	38.4045	0.13346	-0.665942	-1.87559	-1.95377	0.260968	1.35643
	CL3101.Contig1_All	1744	19.1918	21.1179	19.4236	18.4077	14.4916	14.6548	12.8282	0.137976	0.0173206	-0.0601807	-0.405273	-0.389117	-0.581171
	CL3211.Contig1_All	1125	7.8809	8.4634	12.8357	8.4837	10.4107	6.1959	5.4572	0.102877	0.70373	0.106333	0.401635	-0.347047	-0.530199
	CL3259.Contig1_All	1598	12.7707	15.0593	12.2298	13.9133	15.4942	6.5083	11.7211	0.237817	-0.0624368	0.123627	0.278891	-0.972485	-0.12373
	CL3265.Contig1_All	1587	22.4458	20.0424	21.9609	29.318	25.571	9.2026	6.5569	-0.16339	-0.0315083	0.385341	0.188063	-1.28633	-1.77536
	CL3315.Contig1_All	650	3.632	3.3803	2.8396	6.3405	9.1673	5.7873	2.5614	-0.103613	-0.355076	0.803832	1.33573	0.672126	-0.503832
	CL3315.Contig2_All	899	3.6764	6.2847	4.8308	6.1527	6.2854	6.7689	11.922	0.77355	0.393968	0.742926	0.773711	0.880628	1.69726
	CL3334.Contig1_All	2233	19.8993	20.0544	17.8929	22.682	20.2898	10.4546	10.5315	0.0112011	-0.15333	0.18883	0.028037	-0.92858	-0.918007
	CL334.Contig3_All	1798	4.0849	4.539	5.5555	8.3242	8.6281	3.9998	3.4146	0.152074	0.443616	1.02701	1.07874	-0.0303729	-0.258584
	CL3369.Contig1_All	994	1.5306	1.4737	1.9661	3.928	3.7209	1.7809	1.5703	-0.0546544	0.361239	1.3597	1.28155	0.218509	0.0369429
	CL3369.Contig2_All	1118	6.241	6.4575	3.7874	7.6637	4.7785	5.5419	3.0715	0.0491985	-0.720569	0.296264	-0.385219	-0.171397	-1.02283
	CL3431.Contig1_All	1692	18.1074	27.0849	25.7316	29.1011	17.0015	25.1753	27.9823	0.580909	0.506962	0.684494	-0.0909174	0.47543	0.627935
	CL3437.Contig1_All	1051	9.6837	10.3534	8.6776	9.2874	10.655	7.1585	7.3266	0.0964743	-0.158262	-0.0602836	0.1379	-0.435901	-0.402415
	CL3466.Contig1_All	1693	3.3776	1.854	2.7576	3.7796	1.5171	0.3268	0.2459	-0.865357	-0.292585	0.162235	-1.15468	-3.36952	-3.77985
	CL3466.Contig2_All	2009	16.6342	5.1039	14.8619	15.6557	10.688	1.3217	0.6215	-1.70448	-0.162534	-0.0874645	-0.638161	-3.65369	-4.74225
	CL3485.Contig1_All	1228	8.3734	2.3857	5.128	9.7151	9.2029	5.4059	2.6269	-1.8114	-0.707417	0.214415	0.136275	-0.631279	-1.67245
	CL361.Contig1_All	859	2.6872	2.1925	3.7918	1.7676	1.196	1.5456	2.4228	-0.293527	0.496779	-0.604312	-1.16789	-0.797937	-0.149428
	CL361.Contig2_All	1198	2.8902	3.8428	3.897	4.436	3.7733	4.0636	4.7773	0.410989	0.431195	0.61809	0.384657	0.491589	0.725026
	CL361.Contig3_All	1785	6.4953	5.2754	3.832	3.5241	0.6907	4.7107	1.7489	-0.300116	-0.761299	-0.882141	-3.23327	-0.463455	-1.89295
	CL361.Contig4_All	2587	7.5641	8.2506	8.6456	10.4389	9.2928	8.9813	11.0211	0.125331	0.192798	0.464729	0.296945	0.247756	0.543028
	CL3716.Contig1_All	1729	1.4261	2.4811	2.1978	1.8818	1.3072	2.3677	2.5277	0.798905	0.623985	0.400038	-0.125595	0.731411	0.82575
	CL3716.Contig2_All	1729	37.1086	60.9985	160.254	93.6522	97.7461	95.4746	74.7479	0.71702	2.11053	1.33556	1.39729	1.36336	1.01028
	CL3819.Contig1_All	973	7.2789	7.9574	7.5878	8.3599	6.8632	6.5952	6.2028	0.128577	0.0599612	0.199765	-0.084839	-0.142304	-0.230801
	CL386.Contig2_All	701	2.2452	19.1049	14.2492	8.8188	2.7846	31.5665	44.9777	3.08903	2.66597	1.97374	0.310626	3.81348	4.32429
	CL39.Contig6_All	803	0.001	0.001	0.001	0.2701	0.1279	0.001	0.001	0	0	8.07735	6.99887	0	0
	CL39.Contig9_All	787	1.4665	2.1272	2.4832	0.8269	3.133	7.8728	6.8754	0.536579	0.759823	-0.826592	1.09517	2.4245	2.22907
	CL394.Contig1_All	1537	13.3458	7.6243	17.9425	14.0421	65.1049	0.2879	3.7913	-0.807709	0.426995	0.0733729	2.28638	-5.53467	-1.81562
	CL394.Contig2_All	1667	11.6442	19.5199	7.7506	3.7735	2.7117	7.6327	2.1848	0.745334	-0.587232	-1.62564	-2.10234	-0.609346	-2.41404
	CL394.Contig3_All	1685	37.2992	45.4533	41.625	49.2396	89.3845	50.6254	40.2643	0.28524	0.158306	0.400674	1.26088	0.440717	0.110357
	CL394.Contig4_All	1819	74.3809	78.0551	57.062	38.0401	16.3792	22.6877	8.5809	0.0695607	-0.382402	-0.967411	-2.18307	-1.71302	-3.11573
	CL3940.Contig1_All	1428	10.2131	4.0298	14.7501	20.6583	22.5188	7.593	14.1366	-1.34164	0.530304	1.0163	1.14071	-0.427679	0.469014
	CL3968.Contig1_All	1297	7.9684	12.9073	7.2828	8.8638	9.0301	5.886	5.4556	0.695825	-0.129797	0.153635	0.180452	-0.437003	-0.546552
	CL4033.Contig1_All	1753	18.3451	24.4712	23.04	19.798	17.8164	25.7509	40.8987	0.41569	0.328746	0.10996	-0.0421889	0.489228	1.15666
	CL4076.Contig1_All	1836	23.6592	20.3446	23.7725	28.2364	24.1735	6.2672	6.4611	-0.217755	0.00689234	0.255155	0.0310251	-1.91651	-1.87255
	CL4100.Contig1_All	1101	8.9104	15.11	21.2018	18.8148	22.8616	11.7574	10.8688	0.761942	1.25062	1.07831	1.35936	0.400007	0.286631
	CL4110.Contig1_All	633	0.4973	1.9835	0.343	1.542	0.9738	0.5244	1.1507	1.99586	-0.535908	1.63261	0.969509	0.0765513	1.21032
	CL4204.Contig1_All	1032	14.6405	15.3092	14.7289	16.92	12.7426	6.0037	4.9407	0.0644341	0.00868486	0.208765	-0.200305	-1.28604	-1.56718
	CL4243.Contig1_All	316	2.3243	2.3177	3.4359	2.7457	1.9507	1.0504	2.3051	-0.00410245	0.563892	0.240378	-0.252804	-1.14586	-0.011967
	CL4243.Contig2_All	817	18.6859	19.0817	19.2694	23.6293	8.6767	15.709	14.9017	0.0302397	0.0443616	0.338627	-1.10673	-0.250359	-0.326473
	CL4265.Contig1_All	1619	18.7618	21.3266	20.1185	23.3793	21.8293	18.8615	23.5238	0.184856	0.100724	0.317433	0.218468	0.00764617	0.326323
	CL4410.Contig1_All	2736	62.2024	36.7886	72.7789	88.3583	54.598	27.2153	24.1507	-0.757711	0.22655	0.506395	-0.188122	-1.19255	-1.36491
	CL4419.Contig1_All	1066	11.9097	10.2077	14.8702	15.1594	10.1195	8.6146	7.9068	-0.222479	0.320287	0.348076	-0.234999	-0.467281	-0.590971
	CL4420.Contig1_All	1473	11.0408	14.3484	18.3535	20.1008	18.5527	11.1166	14.9057	0.378045	0.73321	0.864408	0.748784	0.0098709	0.433019
	CL4490.Contig1_All	957	12.7728	12.3544	14.8621	18.1327	17.4986	17.1105	16.8536	-0.0480499	0.218563	0.505519	0.454165	0.421807	0.399982
	CL4553.Contig1_All	1565	38.9189	29.0823	46.0655	44.8377	34.5303	13.5738	10.5055	-0.42033	0.243216	0.204241	-0.172608	-1.51965	-1.88933
	CL4594.Contig1_All	1399	5.1749	11.0687	6.131	4.9615	5.0671	2.6098	2.8264	1.09688	0.244591	-0.0607546	-0.0303707	-0.987592	-0.872565
	CL463.Contig6_All	2760	10.3213	11.5623	19.433	15.2467	19.3563	17.037	26.9569	0.163804	0.912884	0.562872	0.907179	0.723047	1.38503
	CL4637.Contig1_All	968	11.1644	16.9699	15.927	17.9266	12.6299	10.0582	13.2222	0.604072	0.512569	0.683196	0.177937	-0.150534	0.244057
	CL4642.Contig1_All	1554	47.1278	7.6755	57.7799	65.5342	30.8741	6.6925	17.4098	-2.61825	0.293989	0.47567	-0.610181	-2.81596	-1.43668
	CL4732.Contig1_All	1210	10.3623	14.3541	12.0238	13.1761	9.1699	8.7781	7.7398	0.470119	0.214549	0.346579	-0.176366	-0.239364	-0.420976
	CL4876.Contig1_All	864	19.6731	22.7666	16.2106	11.9251	10.1073	12.1653	11.2006	0.210695	-0.279287	-0.722223	-0.960827	-0.693452	-0.812648
	CL4885.Contig1_All	345	3.0413	1.2131	2.8323	3.1437	4.7646	3.5277	3.0162	-1.32599	-0.102714	0.0477754	0.647667	0.21404	-0.011956
	CL4894.Contig1_All	1841	8.6344	29.7805	31.5516	9.0134	55.1913	72.0575	94.5615	1.7862	1.86955	0.0619755	2.67627	3.06098	3.45309
	CL5010.Contig1_All	805	8.7328	6.3687	8.2273	10.913	7.2746	3.8484	5.2998	-0.455445	-0.0860252	0.321532	-0.263576	-1.18219	-0.720506
	CL509.Contig1_All	1457	0.6481	1.4362	0.7452	0.1489	0.2821	0.3037	0.5714	1.14797	0.201411	-2.12187	-1.20001	-1.09357	-0.181715
	CL509.Contig2_All	1460	13.0795	21.1409	22.5326	15.0798	29.2731	15.3078	24.874	0.692729	0.784706	0.20531	1.16227	0.22696	0.927331
	CL509.Contig3_All	1507	4.7692	4.5823	4.9712	6.0453	6.4083	4.8456	5.2477	-0.0576754	0.0598469	0.342067	0.426194	0.022928	0.137938
	CL5098.Contig1_All	1161	12.4263	9.6429	11.1285	12.9848	10.4419	8.3862	6.9909	-0.365858	-0.159138	0.063427	-0.251013	-0.567308	-0.829847
	CL511.Contig1_All	1539	0.001	0.001	0.001	0.1409	0.001	0.001	0.001	0	0	7.13853	0	0	0
	CL511.Contig2_All	1542	12.0097	19.2024	24.2916	20.7487	30.5147	40.97	31.9865	0.677087	1.01626	0.788821	1.3453	1.77037	1.41326
	CL511.Contig3_All	1600	2.4264	6.0162	3.8679	3.796	8.54	8.8512	9.17	1.31004	0.672733	0.645663	1.81542	1.86706	1.9181
	CL511.Contig4_All	801	4.5847	3.7881	2.5754	4.062	8.7218	4.5582	7.7946	-0.275353	-0.832031	-0.174637	0.927799	-0.00836311	0.765648
	CL511.Contig5_All	583	8.8186	30.1505	16.5746	26.9745	41.0597	38.7147	48.9051	1.77356	0.910353	1.61297	2.2191	2.13426	2.47136
	CL5198.Contig1_All	1300	4.0355	15.2115	30.4004	9.3439	37.2225	49.7031	46.2655	1.91434	2.91327	1.21128	3.20536	3.62252	3.51912
	CL5220.Contig1_All	1132	12.0032	10.999	10.8381	11.3055	11.8892	6.0598	4.2285	-0.126047	-0.147307	-0.0863943	-0.0137674	-0.986077	-1.5052
	CL5238.Contig1_All	1719	97.7821	58.0666	97.3936	215.839	114.75	92.8118	69.1899	-0.751862	-0.00574342	1.14232	0.230856	-0.0752621	-0.499009
	CL5266.Contig1_All	1443	10.5069	15.0817	27.3126	31.4921	29.262	24.5356	37.3539	0.521462	1.37823	1.58365	1.47769	1.22354	1.82992
	CL538.Contig1_All	678	4.3331	0.6173	4.0034	5.2788	1.9699	4.8956	4.7578	-2.81136	-0.114174	0.28481	-1.13728	0.176086	0.134895
	CL538.Contig2_All	1690	11.4547	11.7631	13.7483	15.5304	10.8816	10.4748	11.4525	0.0383286	0.263314	0.439155	-0.074049	-0.129017	-0.000277112
	CL5381.Contig1_All	1083	30.1788	26.3747	20.9527	25.6369	17.2652	54.2475	65.8165	-0.194381	-0.526399	-0.235314	-0.805668	0.846021	1.12491
	CL5461.Contig1_All	1107	10.2838	8.2229	12.5541	16.1655	14.4779	10.9941	11.4679	-0.322654	0.287785	0.652545	0.493479	0.096356	0.157228
	CL5495.Contig1_All	1595	14.538	58.3826	29.0663	5.9838	28.2769	45.9904	60.8686	2.00571	0.999519	-1.28069	0.959795	1.6615	2.06587
	CL55.Contig3_All	1354	0.8137	2.3182	2.0047	0.1602	0.7588	1.716	3.2278	1.51044	1.30082	-2.34462	-0.100777	1.07648	1.98798
	CL55.Contig7_All	1900	1.1045	3.6896	3.3715	2.5687	2.3251	4.018	8.0507	1.74007	1.61	1.21764	1.0739	1.86308	2.86572
	CL5642.Contig1_All	852	6.7732	4.6666	4.9699	6.2375	7.7174	8.0513	8.9157	-0.537466	-0.446621	-0.11887	0.188277	0.249384	0.39651
	CL567.Contig1_All	909	1.0388	1.3812	1.6722	1.4318	1.1302	1.2172	1.7171	0.411004	0.686829	0.462912	0.12166	0.228648	0.725056
	CL567.Contig2_All	2231	9.8292	13.8349	14.989	17.6952	12.7098	12.7452	18.4234	0.493166	0.608758	0.848212	0.370795	0.374808	0.906393
	CL5684.Contig1_All	813	8.5823	6.0487	7.345	6.4033	8.4667	8.9819	9.0874	-0.504739	-0.224602	-0.422549	-0.0195646	0.0656563	0.0825033
	CL5788.Contig1_All	865	5.3978	10.0396	6.5269	6.7707	6.1761	4.8605	5.7743	0.895258	0.274026	0.326933	0.194325	-0.151267	0.0972745
	CL5801.Contig1_All	1740	25.9294	25.6162	26.8313	29.4202	14.584	13.2896	11.4822	-0.0175323	0.0493281	0.182218	-0.830202	-0.964291	-1.17519
	CL5839.Contig1_All	1470	1.8201	1.2812	0.9602	1.4756	0.9785	0.8279	2.4776	-0.506522	-0.922611	-0.302716	-0.895374	-1.13649	0.444926
	CL5839.Contig2_All	1805	5.2316	8.8689	7.7595	12.5581	10.0176	17.4082	21.215	0.761503	0.568711	1.26329	0.937213	1.73444	2.01976
	CL5849.Contig1_All	2231	21.9394	48.727	40.2465	25.0358	46.5104	53.2621	88.5723	1.1512	0.875339	0.190468	1.08403	1.27959	2.01333
	CL5917.Contig2_All	1334	0.8259	4.3922	4.2322	2.1951	3.3116	5.5569	14.0407	2.4109	2.35737	1.41025	2.00349	2.75024	4.0875
	CL5917.Contig3_All	1540	4.0879	9.3759	16.286	5.9158	17.8123	38.1494	38.5823	1.1976	1.9942	0.533213	2.12344	3.22223	3.23851
	CL5935.Contig1_All	1464	4.766	10.4344	13.1267	6.0006	18.5264	26.4509	24.3085	1.1305	1.46165	0.332328	1.95873	2.47247	2.35061
	CL6045.Contig1_All	2225	35.6268	51.915	43.478	48.2081	44.0963	43.6595	48.4977	0.543189	0.287323	0.436313	0.307695	0.293333	0.444953
	CL6243.Contig1_All	1503	21.0126	43.1605	29.2562	14.8649	43.8155	39.4566	40.0167	1.03846	0.477488	-0.499345	1.06019	0.909012	0.929348
	CL6303.Contig1_All	367	7.7192	6.2721	7.1001	14.776	2.7994	3.6177	4.5366	-0.299503	-0.120612	0.936733	-1.46333	-1.09338	-0.76684
	CL6303.Contig2_All	1219	17.8172	13.1323	17.4572	13.5236	18.2888	9.2579	8.1095	-0.440151	-0.0294485	-0.397791	0.0376898	-0.944514	-1.13559
	CL6348.Contig1_All	793	10.0557	10.5553	8.3518	9.4369	5.5709	5.5809	5.7737	0.0699541	-0.267854	-0.0916286	-0.852031	-0.849444	-0.800445
	CL6352.Contig1_All	1564	8.4194	23.4814	23.3946	17.3363	22.3342	41.8085	69.3937	1.47973	1.47439	1.04201	1.40747	2.31201	3.04302
	CL6485.Contig1_All	841	4.4914	5.2253	6.455	7.4797	5.1308	6.5779	7.9187	0.218349	0.523252	0.735815	0.192019	0.550462	0.818098
	CL6558.Contig1_All	1502	17.1147	14.4196	24.8663	40.1475	39.8774	43.166	73.9901	-0.247205	0.538956	1.23007	1.22034	1.33466	2.1121
	CL6679.Contig1_All	1565	33.1867	52.1476	39.5442	20.2359	13.3263	44.3269	72.7403	0.651996	0.252861	-0.713688	-1.31633	0.417577	1.13215
	CL6856.Contig1_All	659	7.0851	7.621	4.9426	5.9248	4.677	4.0294	5.6845	0.105192	-0.519518	-0.258022	-0.599205	-0.814223	-0.317755
	CL6877.Contig1_All	255	6.7892	11.4887	20.0115	10.6329	29.814	25.1653	11.834	0.758902	1.55952	0.647222	2.13468	1.89012	0.801624
	CL6877.Contig2_All	443	4.737	3.0704	7.3526	7.5895	13.4509	9.4906	7.2817	-0.625547	0.634281	0.680031	1.50566	1.00253	0.620302
	CL704.Contig1_All	2198	21.0754	18.7552	18.9188	19.8852	17.2475	16.2085	15.8122	-0.168269	-0.155739	-0.0838649	-0.289173	-0.378809	-0.414522
	CL7397.Contig1_All	1293	28.645	8.9012	41.3132	75.072	50.6138	77.5253	100.114	-1.68621	0.528319	1.38999	0.821247	1.43638	1.80529
	CL7404.Contig1_All	1528	24.6515	4.3824	39.6491	113.85	37.6524	79.8668	141.376	-2.49188	0.685613	2.20739	0.611066	1.69592	2.51979
	CL741.Contig1_All	2168	13.1638	13.1752	15.4246	14.5075	19.2869	32.049	15.743	0.00124885	0.228657	0.140223	0.551045	1.2837	0.258134
	CL7488.Contig1_All	715	3.9621	6.4387	6.074	6.2192	9.9145	7.8918	5.9669	0.700504	0.616382	0.650464	1.32327	0.994089	0.590716
	CL749.Contig1_All	2445	12.5307	15.6195	12.9666	12.7308	12.6058	9.6386	8.7672	0.317881	0.0493332	0.0228561	0.00862067	-0.378571	-0.515279
	CL7497.Contig1_All	693	14.5349	20.8353	17.7038	14.5547	12.3048	9.4196	13.9644	0.519509	0.284538	0.00196396	-0.2403	-0.625783	-0.0577676
	CL7528.Contig1_All	855	7.0563	12.115	8.3811	5.4545	3.3645	12.5522	4.6248	0.779811	0.248228	-0.371465	-1.06852	0.830956	-0.609521
	CL7528.Contig2_All	2153	14.6444	24.2985	22.8946	22.1647	23.4297	19.9903	33.7352	0.730518	0.644658	0.597915	0.677989	0.448951	1.20391
	CL7547.Contig1_All	752	23.7892	11.6873	20.7906	42.8343	26.2308	18.8324	55.9031	-1.02537	-0.194375	0.84846	0.140955	-0.33709	1.23262
	CL7565.Contig1_All	687	5.4218	5.4828	6.6377	5.999	6.58	5.3146	2.7264	0.016141	0.291912	0.14595	0.279316	-0.0288108	-0.991775
	CL7583.Contig1_All	1483	29.7153	33.2303	50.9554	56.0929	58.5388	61.6244	71.9911	0.161293	0.778029	0.916612	0.978187	1.0523	1.27661
	CL7676.Contig1_All	733	3.3638	5.9951	7.1098	6.8062	6.8678	4.5283	6.3882	0.833692	1.07972	1.01676	1.02976	0.428878	0.925318
	CL7716.Contig1_All	840	6.2454	8.5946	8.2722	8.0051	24.2167	10.0103	35.429	0.460637	0.405477	0.358125	1.95514	0.680619	2.50406
	CL7725.Contig1_All	851	9.617	12.6637	12.248	16.4404	11.5896	11.8311	13.5727	0.39704	0.348887	0.773587	0.269172	0.298925	0.497049
	CL7761.Contig1_All	519	4.6498	7.6607	3.9747	5.0153	4.355	5.5427	4.8119	0.720308	-0.226323	0.109167	-0.0944959	0.25342	0.049438
	CL7778.Contig1_All	624	4.2037	6.8747	4.5239	5.5618	3.7868	1.5958	3.3352	0.709637	0.105907	0.403892	-0.15068	-1.39738	-0.333886
	CL7792.Contig1_All	903	18.6492	13.0932	14.1878	19.9376	6.8264	11.7624	32.1506	-0.510296	-0.394463	0.096378	-1.44992	-0.664931	0.785732
	CL7804.Contig1_All	815	7.9819	6.9325	7.8599	7.9845	7.4374	2.5793	3.1919	-0.203356	-0.0222212	0.000469863	-0.101934	-1.62975	-1.32232
	CL7917.Contig1_All	760	7.7312	13.767	10.5716	10.8456	7.0294	7.4246	8.4889	0.83245	0.451429	0.488346	-0.137291	-0.0583791	0.134885
	CL7983.Contig1_All	600	9.618	8.8935	9.5906	12.4724	13.8695	7.9292	10.7526	-0.112986	-0.00411585	0.37493	0.528107	-0.278562	0.160877
	CL8004.Contig1_All	250	0.6295	0.001	3.04	2.6029	7.3971	2.6554	1.6649	-9.29806	2.27179	2.04784	3.55468	2.07665	1.40316
	CL8004.Contig2_All	310	15.4001	15.5257	28.0188	7.347	14.2507	11.064	7.7204	0.0117186	0.863455	-1.06771	-0.111907	-0.477067	-0.996192
	CL801.Contig1_All	1770	15.6792	12.591	25.395	28.3701	22.0566	15.0021	34.7445	-0.316459	0.695693	0.855519	0.492358	-0.0636875	1.14793
	CL801.Contig2_All	1462	0.2153	0.2863	0.2971	1.1127	1.0541	0.6054	0.427	0.411179	0.4646	2.36964	2.29159	1.49154	0.987888
	CL801.Contig3_All	1666	22.5781	9.2948	17.9217	18.3581	13.3818	5.9106	5.8712	-1.28043	-0.333217	-0.298507	-0.754652	-1.93355	-1.9432
	CL8060.Contig1_All	692	11.8266	7.7111	10.1983	14.2623	7.1263	8.9536	8.1201	-0.617027	-0.213707	0.270171	-0.73081	-0.401496	-0.542466
	CL8187.Contig1_All	503	8.5524	5.2003	7.9865	9.9184	11.438	9.2384	17.3774	-0.717734	-0.0987659	0.213778	0.419434	0.111314	1.02281
	CL8215.Contig1_All	490	4.2826	11.7441	4.6531	4.6481	6.919	3.6127	5.309	1.45538	0.119705	0.118154	0.692077	-0.245409	0.309953
	CL8255.Contig1_All	604	6.688	5.1968	5.7522	4.4891	3.9122	6.2281	7.0635	-0.363951	-0.217461	-0.575149	-0.773595	-0.102783	0.0788084
	CL8276.Contig1_All	1629	56.5195	52.1541	62.7178	81.8246	49.9497	61.7386	93.198	-0.115968	0.150126	0.533786	-0.178273	0.127424	0.72155
	CL8286.Contig1_All	1029	55.5717	62.2286	44.21	61.764	59.9052	48.7076	24.6744	0.163227	-0.329978	0.152416	0.108331	-0.190203	-1.17134
	CL8293.Contig1_All	594	5.8291	10.3925	8.9564	5.8427	8.6479	4.0978	7.3576	0.834198	0.619646	0.00336206	0.569077	-0.508424	0.335962
	CL8414.Contig1_All	1708	29.8553	85.0267	265.203	70.1027	280.603	277.961	268.551	1.50993	3.15104	1.23148	3.23247	3.21883	3.16913
	CL8416.Contig1_All	693	5.9805	5.7373	6.2668	6.8861	8.4503	2.2352	3.7539	-0.0598941	0.0674628	0.203421	0.498736	-1.41986	-0.671876
	CL8491.Contig1_All	378	3.3309	1.1072	2.2978	2.2954	2.4461	0.001	0.2753	-1.589	-0.535659	-0.537166	-0.445429	-11.7017	-3.59684
	CL8491.Contig2_All	570	7.179	8.4438	8.762	8.372	8.8318	3.688	8.0325	0.23411	0.287477	0.221789	0.298925	-0.960944	0.162066
	CL8520.Contig1_All	641	7.857	10.1202	6.6058	8.6291	5.4494	8.4577	11.0388	0.365187	-0.250245	0.135232	-0.527881	0.106287	0.490533
	CL8612.Contig1_All	790	17.5979	15.8931	30.2355	23.064	10.1437	15.9658	18.704	-0.147003	0.78084	0.390239	-0.794819	-0.140418	0.0879436
	CL873.Contig1_All	2059	3.2613	5.1832	4.2712	3.7399	3.7922	3.2241	3.5882	0.668396	0.389194	0.197553	0.217588	-0.0165507	0.137813
	CL873.Contig2_All	2510	9.3846	10.2128	9.4731	8.6419	8.6774	10.4028	9.4522	0.122011	0.0135414	-0.118947	-0.113032	0.148605	0.0103549
	CL8838.Contig1_All	717	6.8778	7.1504	10.5999	7.5632	7.1644	4.9379	6.2405	0.0560768	0.624032	0.13705	0.0588987	-0.47805	-0.140286
	CL8872.Contig1_All	861	22.6055	29.7726	25.2202	31.2393	24.4613	15.8058	17.1616	0.397311	0.157906	0.466688	0.113827	-0.51622	-0.39749
	CL8874.Contig1_All	1834	42.7932	50.0898	56.8321	46.5403	38.0363	75.4696	73.8727	0.227135	0.409324	0.121099	-0.170005	0.818514	0.78766
	CL8956.Contig1_All	830	18.33	18.9089	13.866	15.6804	14.606	8.398	7.0207	0.0448587	-0.402655	-0.225244	-0.327646	-1.12609	-1.38452
	CL9129.Contig1_All	569	7.837	9.0103	6.6785	8.5774	6.5001	4.4723	4.3891	0.201274	-0.230777	0.130239	-0.26984	-0.809285	-0.836376
	CL9178.Contig1_All	825	6.7405	4.1852	5.5274	6.0472	1.7434	2.6822	1.7658	-0.687559	-0.286255	-0.156588	-1.95095	-1.32944	-1.93253
	CL9194.Contig1_All	530	1.1878	1.9741	4.9165	6.7529	8.5291	2.5051	5.6937	0.732903	2.04934	2.50722	2.8441	1.07658	2.26107
	CL9200.Contig1_All	582	6.2197	6.1124	7.089	9.5039	9.3558	7.0338	5.0062	-0.025106	0.188737	0.611675	0.589016	0.177459	-0.313129
	CL922.Contig1_All	532	1.775	2.5567	3.2654	3.4657	3.283	2.2877	1.956	0.526464	0.879441	0.965328	0.887196	0.366079	0.140087
	CL922.Contig2_All	418	4.6437	4.7559	5.4546	5.9677	4.1783	2.1175	4.9788	0.0344436	0.232199	0.3619	-0.152359	-1.13291	0.100523
	CL922.Contig3_All	1148	16.9541	13.2154	18.5369	20.9732	19.5989	12.0471	12.418	-0.359414	0.128766	0.306913	0.209138	-0.492948	-0.449201
	CL9316.Contig1_All	804	10.1139	3.3835	7.9674	9.7125	6.0058	1.9266	1.5531	-1.57975	-0.344159	-0.0584248	-0.751911	-2.39221	-2.70312
	CL9363.Contig1_All	526	6.3832	8.7523	3.509	4.1238	6.0549	5.8896	6.1327	0.455382	-0.86322	-0.630305	-0.0761767	-0.11611	-0.0577575
	CL9545.Contig1_All	691	4.0238	2.7255	4.7137	6.7491	5.6498	6.5648	7.3789	-0.562038	0.228301	0.746137	0.489641	0.706192	0.874847
	CL9563.Contig1_All	546	7.7828	8.0484	4.9713	5.1646	5.2686	5.4712	3.8116	0.0484127	-0.646666	-0.591633	-0.56287	-0.508432	-1.02989
	CL96.Contig1_All	1396	0.6013	0.4497	0.7777	1.243	0.8831	1.4266	1.2672	-0.419122	0.371129	1.04767	0.554492	1.24642	1.07549
	CL96.Contig7_All	2274	10.0125	9.5243	11.1247	11.3511	11.0689	7.7847	9.8841	-0.0721173	0.151964	0.18103	0.14471	-0.363089	-0.0186207
	CL9832.Contig1_All	533	5.8072	4.515	7.9444	5.494	3.084	1.4531	4.0998	-0.363117	0.452096	-0.0799858	-0.91304	-1.99871	-0.502289
	CL9857.Contig1_All	597	9.7542	11.9176	6.1834	4.5417	5.851	3.1506	8.3664	0.288998	-0.657623	-1.10279	-0.73734	-1.6304	-0.221417
	CL9989.Contig1_All	783	15.4772	21.7811	18.5808	15.2365	11.9401	11.163	16.3462	0.492932	0.263668	-0.022613	-0.37433	-0.47142	0.0788108
	Unigene1267_All	284	1.8472	2.9473	4.2053	6.4921	7.9585	2.3375	6.2288	0.674054	1.18687	1.81335	2.10716	0.339626	1.75361
	Unigene128_All	260	4.4391	1.6097	1.2528	0.8343	1.1854	0.4255	2.0011	-1.46348	-1.82511	-2.41163	-1.90489	-3.38304	-1.14947
	Unigene1287_All	367	3.0019	1.1404	1.1834	1.7731	2.7994	0.6029	3.9695	-1.39634	-1.34294	-0.759602	-0.100758	-2.31589	0.403081
	Unigene1359_All	203	0.001	1.5462	1.6045	0.001	0.5061	0.001	0.001	10.5945	10.6479	0	8.98328	0	0
	Unigene1372_All	203	1.0337	2.5771	2.1394	1.0685	5.567	1.6351	2.0504	1.31793	1.04939	0.0477694	2.42908	0.661561	0.988088
	Unigene1416_All	315	0.001	0.001	0.6894	0.001	0.6523	0.3512	0.001	0	9.4292	0	9.34939	8.45615	0
	Unigene1470_All	289	0.3631	0.362	2.2541	0.3753	3.5549	1.5314	2.1604	-0.00437723	2.63411	0.0476774	3.29137	2.07641	2.57286
	Unigene1482_All	310	1.3539	0.675	2.4516	1.7493	3.9769	1.0707	0.6713	-1.00416	0.856602	0.369657	1.55452	-0.338567	-1.01209
	Unigene1587_All	238	0.6613	1.7585	0.9124	2.2785	3.0217	0.4649	0.001	1.41097	0.464362	1.78471	2.19198	-0.508384	-9.36916
	Unigene1663_All	277	2.0833	1.5109	1.5678	1.9577	3.338	2.796	1.127	-0.463462	-0.410129	-0.0897109	0.680113	0.424494	-0.886383
	Unigene1761_All	240	0.8744	0.001	0.4524	0.9038	2.9965	1.383	0.8671	-9.77215	-0.950694	0.0477102	1.77691	0.661436	-0.012095
	Unigene1762_All	226	2.0892	0.463	2.4021	1.4397	2.7275	0.9791	2.3022	-2.17387	0.201346	-0.537182	0.384629	-1.09342	0.140063
	Unigene1822_All	219	0.2396	1.911	11.8984	0.001	22.0487	3.0312	5.7018	2.99563	5.634	-7.90448	6.52392	3.66119	4.57272
	Unigene1941_All	238	1.7634	3.0773	0.4562	0.4557	2.59	2.3244	1.7489	0.803305	-1.95062	-1.9522	0.554592	0.398499	-0.011912
	Unigene1978_All	457	0.3444	1.1447	0.001	0.4746	0.4496	0.4842	1.3662	1.73281	-8.42794	0.462627	0.384557	0.491518	1.98801
	Unigene2341_All	274	0.001	0.7637	0.001	0.001	0.7499	0.001	0.001	9.57686	0	0	9.55055	0	0
	Unigene2396_All	275	1.1446	6.468	1.1844	1.9719	0.7472	2.0116	2.6487	2.49848	0.0493129	0.784743	-0.615277	0.8135	1.21044
	Unigene2618_All	230	0.9124	3.1844	0.9441	1.8862	0.001	0.9621	0.9048	1.80328	0.0492732	1.04774	-9.83352	0.0765204	-0.0120675
	Unigene2759_All	233	0.001	0.8981	0.001	0.001	0.001	0.001	0.001	9.81073	0	0	0	0	0
	Unigene2761_All	244	0.001	15.0083	6.2296	0.001	5.0527	1.8138	4.6911	13.8735	12.6049	0	12.3028	10.8248	12.1957
	Unigene2826_All	222	2.5995	1.8852	3.4235	1.4656	0.001	1.4951	2.3436	-0.463517	0.397238	-0.826743	-11.344	-0.797992	-0.149508
	Unigene2828_All	353	1.6348	2.3712	3.9984	3.9941	1.7462	2.194	2.0635	0.536503	1.29031	1.28876	0.0951047	0.424449	0.335979
	Unigene2911_All	264	0.1987	0.7926	4.1126	0.001	4.2807	0.001	0.3942	1.996	4.37139	-7.63445	4.42918	-7.63445	0.988336
	Unigene3118_All	223	1.6468	2.346	9.2506	4.3771	1.8428	1.9846	0.4666	0.510538	2.48988	1.41031	0.162234	0.269183	-1.81941
	Unigene3160_All	212	0.9898	0.001	3.0728	3.0695	0.9692	0.001	0.4908	-9.95099	1.63434	1.63279	-0.0303426	-9.95099	-1.012
	Unigene3293_All	327	1.9252	1.5998	0.6641	2.6534	1.8851	1.3534	0.001	-0.267117	-1.53554	0.462834	-0.0303673	-0.50842	-10.9108
	Unigene3393_All	255	4.3204	2.4619	2.5547	1.7013	0.8058	0.001	4.4887	-0.811393	-0.758011	-1.34453	-2.42267	-12.0769	0.0551328
	Unigene3496_All	450	0.001	0.001	1.9302	0.482	1.8264	0.001	0.4625	0	10.9145	8.91289	10.8348	0	8.85331
	Unigene3508_All	260	0.001	0.4024	1.6704	3.7542	1.1854	0.001	1.2007	8.65249	10.706	11.8743	10.2112	0	10.2297
	Unigene3511_All	205	1.7914	1.5312	0.5296	4.7615	0.5012	0.5397	1.0152	-0.226425	-1.75811	1.41033	-1.83763	-1.73086	-0.819324
	Unigene3694_All	248	2.75	0.4219	3.9402	10.4957	2.0713	3.1229	1.6783	-2.70446	0.518837	1.93229	-0.408895	0.183455	-0.712431
	Unigene3708_All	202	5.9734	5.6976	2.6875	5.906	1.5258	0.001	0.5151	-0.068198	-1.15229	-0.016371	-1.96899	-12.5443	-3.53563
	Unigene373_All	269	5.0707	1.9448	1.6145	1.6127	0.7638	0.4113	4.642	-1.38256	-1.6511	-1.65271	-2.73092	-3.62392	-0.127438
	Unigene3751_All	201	1.827	0.001	1.6205	3.2375	1.0223	0.5504	1.5531	-10.8353	-0.173038	0.825404	-0.837658	-1.73092	-0.234326
	Unigene3756_All	279	0.3761	0.001	0.3892	7.7746	0.3682	1.1897	0.373	-8.55497	0.0493954	4.36958	-0.0306267	1.66141	-0.0119407
	Unigene3764_All	414	0.887	0.001	2.8848	11.2647	0.7445	0.8017	2.2621	-9.79279	1.70147	3.66673	-0.252662	-0.145872	1.35066
	Unigene3838_All	213	3.6945	1.4737	0.5097	7.6377	7.7174	8.311	5.3738	-1.32594	-2.85766	1.04776	1.06274	1.16964	0.540564
	Unigene3854_All	257	5.7157	8.1424	4.2246	6.3301	3.5978	3.8746	1.6196	0.510524	-0.436115	0.147298	-0.667815	-0.560883	-1.81929
	Unigene3862_All	278	2.0758	0.3764	1.9528	5.4618	0.3696	1.194	0.7486	-2.46333	-0.0881232	1.39571	-2.48963	-0.797865	-1.4714
	Unigene4300_All	269	2.3403	2.7227	2.8253	1.2095	0.7638	4.113	2.321	0.218345	0.271711	-0.952283	-1.61543	0.813498	-0.011947
	Unigene4325_All	322	0.8146	1.9496	0.001	0.001	0.001	4.1232	1.939	1.25901	-9.66995	-9.66995	-9.66995	2.3396	1.25115
	Unigene4330_All	268	0.001	1.952	0.8102	2.0234	1.5334	4.5412	0.7765	10.9307	9.66213	10.9826	10.5825	12.1489	9.60084
	Unigene4404_All	336	1.2491	2.4912	1.6157	2.9051	2.7519	3.9514	0.6194	0.995952	0.37127	1.2177	1.13954	1.66147	-1.01195
	Unigene4451_All	206	2.0373	0.5079	1.5812	1.5795	0.9975	3.7596	1.5154	-2.00404	-0.365639	-0.367191	-1.03027	0.883921	-0.42696
	Unigene454_All	207	3.8016	1.5164	3.147	2.6197	5.4595	4.8105	3.5188	-1.32596	-0.27263	-0.537205	0.522162	0.33958	-0.111523
	Unigene4565_All	237	1.1068	7.5051	1.8325	0.4576	0.001	7.4694	6.5859	2.76148	0.727419	-1.27424	-10.1122	2.7546	2.57299
	Unigene4872_All	259	2.0255	2.0199	0.001	1.675	3.9667	2.1359	4.0177	-0.00399421	-10.9841	-0.274117	0.969661	0.076566	0.988092
	Unigene4874_All	242	1.7343	3.8912	0.4486	3.5853	2.1227	3.6575	4.2999	1.16586	-1.95085	1.04774	0.291547	1.0765	1.30995
	Unigene4889_All	264	0.5962	0.001	1.2338	1.2325	3.1133	0.001	5.5182	-9.21965	1.04924	1.04772	2.38458	-9.21965	3.21033
	Unigene4947_All	257	0.001	13.0278	5.0696	0.001	1.1993	0.861	7.6929	13.6693	12.3077	0	10.228	9.74987	12.9093
	Unigene499_All	209	1.5061	1.0012	1.039	0.5189	0.001	1.0588	0.9958	-0.589087	-0.535622	-1.53729	-10.5566	-0.508387	-0.59689
	Unigene5049_All	216	4.1289	2.9064	7.0371	3.5148	5.232	3.5856	9.1532	-0.506524	0.769224	-0.232315	0.341605	-0.203543	1.14852
	Unigene5118_All	236	0.001	0.001	0.001	1.3787	0.8707	0.001	0.001	0	0	10.4291	9.76603	0	0
	Unigene520_All	214	2.4515	0.4889	0.001	0.001	0.4801	1.034	0.4862	-2.32605	-11.2594	-11.2594	-2.35226	-1.24543	-2.33404
	Unigene5208_All	243	2.1589	2.1529	4.0212	0.8926	0.8456	2.2766	4.7104	-0.00401511	0.89733	-1.27421	-1.35225	0.0765844	1.12555
	Unigene5380_All	286	0.5503	1.0975	1.5185	1.8961	0.001	1.1606	5.0937	0.995931	1.46436	1.78474	-9.10407	1.07658	3.21042
	Unigene5426_All	485	0.1082	0.001	0.001	0.001	0.2118	0.4562	13.7313	-6.75756	-6.75756	-6.75756	0.969002	2.07597	6.98762
	Unigene5436_All	273	2.8825	1.1498	2.3862	2.3836	2.6343	2.0264	7.2421	-1.32594	-0.272606	-0.274178	-0.129901	-0.508402	1.32909
	Unigene5446_All	442	0.4748	0.001	0.001	0.001	0.001	1.2516	11.7712	-8.89118	-8.89118	-8.89118	-8.89118	1.39838	4.6318
	Unigene5483_All	264	25.6347	44.7846	29.6108	18.4868	15.5663	35.6229	39.0215	0.804905	0.208025	-0.471602	-0.719672	0.474707	0.606171
	Unigene567_All	223	13.6448	10.7914	6.8162	6.8089	5.5285	14.3882	5.1329	-0.338469	-1.00131	-1.00286	-1.30339	0.0765349	-1.41051
	Unigene793_All	317	9.5987	10.2319	4.11	5.8162	3.8891	2.4432	1.6413	0.0921631	-1.2237	-0.722762	-1.3034	-1.97407	-2.548
	Unigene825_All	207	1.0138	1.0109	1.5735	3.1437	2.9779	1.069	0.001	-0.00413278	0.634204	1.63269	1.55452	0.0764888	-9.98556
