# Supplementary material for: Transcriptome Analysis of Barbarea vulgaris Infested with Diamondback Moth (Plutella xylostella) Larvae
Source: PLoS One. 2013 May 16;8(5):e64481. doi: 10.1371/journal.pone.0064481 (PMC3655962; doi:10.1371/journal.pone.0064481)
Supplement: Table S5 — Genes specificly expressed in B.Vulgaris. (XLS) [file pone.0064481.s007.xls]

## Sheet: Sheet1
Table S5. Genes specificly expressed in B.Vulgaris
family	unigene
ORTHOMCL11630(6 genes,1 taxa):	CL17148.Contig1; CL19423.Contig1; CL84.Contig12; CL84.Contig14; CL84.Contig7; CL84.Contig9;
ORTHOMCL11651(6 genes,1 taxa):	CL26999.Contig1; CL778.Contig1; CL778.Contig2; CL778.Contig3; CL778.Contig4; CL778.Contig5;
ORTHOMCL1388(15 genes,1 taxa):	CL95.Contig10; CL95.Contig12;CL95.Contig13;CL95.Contig17;CL95.Contig18;CL95.Contig19; CL95.Contig1; CL95.Contig22; CL95.Contig23; CL95.Contig27; CL95.Contig2; CL95.Contig4; CL95.Contig7; CL95.Contig8; CL95.Contig9;
ORTHOMCL15614(5 genes,1 taxa):	CL17.Contig15; CL17.Contig16; CL17.Contig30; CL17.Contig41; CL17.Contig45;
ORTHOMCL15624(5 genes,1 taxa):	CL2052.Contig1; CL2052.Contig2; CL2052.Contig3; CL2052.Contig4; CL2052.Contig5;
ORTHOMCL15644(5 genes,1 taxa):	CL27880.Contig1; CL3111.Contig2; Unigene338; Unigene339; Unigene3658;
ORTHOMCL15646(5 genes,1 taxa):	CL28078.Contig1; Unigene1070; Unigene1398; Unigene1411; Unigene4515;
ORTHOMCL15657(5 genes,1 taxa):	CL318.Contig1; CL318.Contig6; CL318.Contig8; CL318.Contig9; Unigene446;
ORTHOMCL15670(5 genes,1 taxa):	CL4720.Contig1; CL4720.Contig2; CL6033.Contig1; CL6033.Contig2; CL8097.Contig1;
ORTHOMCL15671(5 genes,1 taxa):	CL482.Contig1; CL482.Contig2; CL482.Contig3; CL482.Contig4; CL8688.Contig1;
ORTHOMCL15677(5 genes,1 taxa):	CL60.Contig1; CL60.Contig2; CL60.Contig3; CL60.Contig4; CL60.Contig6;
ORTHOMCL15693(5 genes,1 taxa):	CL9.Contig17; CL9.Contig21; CL9.Contig23; CL9.Contig2; CL9.Contig3;
ORTHOMCL19142(4 genes,1 taxa):	CL1.Contig111; CL1.Contig31; CL1.Contig48; CL1.Contig96;
ORTHOMCL19160(4 genes,1 taxa):	CL1171.Contig1; CL1171.Contig2; CL1171.Contig3; Unigene4662;
ORTHOMCL19169(4 genes,1 taxa):	CL12239.Contig2; CL12239.Contig3; CL26601.Contig1; Unigene3811;
ORTHOMCL19193(4 genes,1 taxa):	CL1419.Contig1; CL1419.Contig2; CL1419.Contig3; CL1419.Contig5;
ORTHOMCL19208(4 genes,1 taxa):	CL149.Contig11; CL149.Contig1; CL149.Contig3; CL149.Contig5;
ORTHOMCL19219(4 genes,1 taxa):	CL15730.Contig1; CL15730.Contig2; CL22561.Contig1; CL25208.Contig1;
ORTHOMCL19233(4 genes,1 taxa):	CL17.Contig12; CL17.Contig13; CL17.Contig14; CL17.Contig34;
ORTHOMCL19241(4 genes,1 taxa):	CL181.Contig1; CL181.Contig2; CL181.Contig3; CL181.Contig5;
ORTHOMCL19263(4 genes,1 taxa):	CL206.Contig1; CL206.Contig2; CL206.Contig5; CL206.Contig8;
ORTHOMCL19264(4 genes,1 taxa):	CL20797.Contig1; CL20797.Contig2; Unigene1000; Unigene4759;
ORTHOMCL19265(4 genes,1 taxa):	CL208.Contig2; CL208.Contig3; CL208.Contig4; CL208.Contig5;
ORTHOMCL19276(4 genes,1 taxa):	CL22085.Contig1; CL22461.Contig1; CL6263.Contig1; CL6263.Contig2;
ORTHOMCL19282(4 genes,1 taxa):	CL2262.Contig1; CL2262.Contig2; CL2262.Contig3; CL2262.Contig4;
ORTHOMCL19289(4 genes,1 taxa):	CL24196.Contig1; CL743.Contig1; CL743.Contig3; CL743.Contig4;
ORTHOMCL19305(4 genes,1 taxa):	CL267.Contig2; CL267.Contig3; CL267.Contig4; CL267.Contig5;
ORTHOMCL19313(4 genes,1 taxa):	CL31.Contig10; CL31.Contig4; CL31.Contig8; CL31.Contig9;
ORTHOMCL19324(4 genes,1 taxa):	CL4297.Contig1; Unigene1733; Unigene2658; Unigene4441;
ORTHOMCL19331(4 genes,1 taxa):	CL48.Contig1; CL48.Contig2; CL48.Contig6; CL48.Contig7;
ORTHOMCL19383(4 genes,1 taxa):	CL95.Contig11; CL95.Contig3; CL95.Contig5; CL95.Contig6;
ORTHOMCL2321(12 genes,1 taxa):	CL16119.Contig1; CL19020.Contig1; CL21871.Contig1; CL22075.Contig1; CL2878.Contig1; CL2878.Contig2; CL2878.Contig3; CL5154.Contig1; CL5154.Contig2; CL5154.Contig3; Unigene1791; Unigene2691;
ORTHOMCL23422(3 genes,1 taxa):	CL10.Contig11; CL10.Contig18; CL10.Contig9;
ORTHOMCL23426(3 genes,1 taxa):	CL1028.Contig1; CL1028.Contig2; CL1028.Contig4;
ORTHOMCL23430(3 genes,1 taxa):	CL1045.Contig1; CL1045.Contig3; CL21318.Contig1;
ORTHOMCL23433(3 genes,1 taxa):	CL10638.Contig1; CL25761.Contig1; Unigene3680;
ORTHOMCL23444(3 genes,1 taxa):	CL11366.Contig1; CL11366.Contig2; CL27536.Contig1;
ORTHOMCL23452(3 genes,1 taxa):	CL11859.Contig1; CL11859.Contig2; Unigene5309;
ORTHOMCL23457(3 genes,1 taxa):	CL122.Contig3; CL122.Contig4; CL122.Contig6;
ORTHOMCL23458(3 genes,1 taxa):	CL12203.Contig2; CL19150.Contig1; CL21698.Contig1;
ORTHOMCL23469(3 genes,1 taxa):	CL1281.Contig1; CL1281.Contig3; CL1281.Contig6;
ORTHOMCL23484(3 genes,1 taxa):	CL1392.Contig4; CL1392.Contig5; CL1392.Contig6;
ORTHOMCL23487(3 genes,1 taxa):	CL14101.Contig1; CL1441.Contig2; Unigene2342;
ORTHOMCL23495(3 genes,1 taxa):	CL14293.Contig1; CL18904.Contig1; CL23768.Contig1;
ORTHOMCL23500(3 genes,1 taxa):	CL14338.Contig1; CL20546.Contig1; CL26954.Contig1;
ORTHOMCL23502(3 genes,1 taxa):	CL1451.Contig1; CL1451.Contig2; CL1451.Contig3;
ORTHOMCL23506(3 genes,1 taxa):	CL1472.Contig1; CL1472.Contig2; CL1472.Contig3;
ORTHOMCL23509(3 genes,1 taxa):	CL149.Contig4; CL149.Contig6; CL149.Contig7;
ORTHOMCL23511(3 genes,1 taxa):	CL15.Contig10; CL15.Contig6; CL15.Contig8;
ORTHOMCL23524(3 genes,1 taxa):	CL15594.Contig1; CL20755.Contig1; Unigene3553;
ORTHOMCL23531(3 genes,1 taxa):	CL15879.Contig1; CL22778.Contig1; CL22778.Contig2;
ORTHOMCL23534(3 genes,1 taxa):	CL16.Contig17; CL16.Contig20; CL16.Contig5;
ORTHOMCL23539(3 genes,1 taxa):	CL16387.Contig1; CL18354.Contig1; CL26422.Contig1;
ORTHOMCL23540(3 genes,1 taxa):	CL16435.Contig1; CL16905.Contig1; Unigene5078;
ORTHOMCL23543(3 genes,1 taxa):	CL16695.Contig1; CL22521.Contig1; Unigene3550;
ORTHOMCL23544(3 genes,1 taxa):	CL16846.Contig1; CL2199.Contig3; CL22327.Contig1;
ORTHOMCL23550(3 genes,1 taxa):	CL17224.Contig1; Unigene2943; Unigene364;
ORTHOMCL23558(3 genes,1 taxa):	CL17763.Contig1; CL22060.Contig1; Unigene3806;
ORTHOMCL23565(3 genes,1 taxa):	CL17973.Contig1; CL23907.Contig1; Unigene1737;
ORTHOMCL23566(3 genes,1 taxa):	CL18.Contig13; CL18.Contig4; CL18.Contig5;
ORTHOMCL23568(3 genes,1 taxa):	CL18488.Contig1; CL8315.Contig1; Unigene2969;
ORTHOMCL23573(3 genes,1 taxa):	CL18611.Contig1; CL20840.Contig1; Unigene3373;
ORTHOMCL23576(3 genes,1 taxa):	CL18960.Contig1; CL18960.Contig2; CL24616.Contig1;
ORTHOMCL23598(3 genes,1 taxa):	CL20610.Contig1; CL26684.Contig1; Unigene1735;
ORTHOMCL23604(3 genes,1 taxa):	CL20975.Contig1; CL3522.Contig2; Unigene5342;
ORTHOMCL23611(3 genes,1 taxa):	CL21333.Contig1; CL667.Contig2; CL667.Contig4;
ORTHOMCL23619(3 genes,1 taxa):	CL21695.Contig1; CL24371.Contig1; Unigene3064;
ORTHOMCL23624(3 genes,1 taxa):	CL22.Contig10; CL22.Contig1; CL22.Contig5;
ORTHOMCL23625(3 genes,1 taxa):	CL22.Contig13; CL22.Contig19; CL22.Contig6;
ORTHOMCL23631(3 genes,1 taxa):	CL22555.Contig1; CL893.Contig1; CL893.Contig2;
ORTHOMCL23634(3 genes,1 taxa):	CL2292.Contig1; CL2292.Contig2; CL2292.Contig3;
ORTHOMCL23635(3 genes,1 taxa):	CL23.Contig10; CL23.Contig1; Unigene2966;
ORTHOMCL23639(3 genes,1 taxa):	CL23195.Contig1; CL23265.Contig1; CL27134.Contig1;
ORTHOMCL23643(3 genes,1 taxa):	CL23562.Contig1; CL7021.Contig1; CL7021.Contig2;
ORTHOMCL23644(3 genes,1 taxa):	CL237.Contig2; CL237.Contig4; CL237.Contig5;
ORTHOMCL23645(3 genes,1 taxa):	CL23781.Contig1; CL4347.Contig1; CL4347.Contig2;
ORTHOMCL23655(3 genes,1 taxa):	CL25238.Contig1; Unigene2297; Unigene4471;
ORTHOMCL23659(3 genes,1 taxa):	CL25526.Contig1; CL27654.Contig1; Unigene710;
ORTHOMCL23661(3 genes,1 taxa):	CL25695.Contig1; CL5722.Contig1; CL5722.Contig2;
ORTHOMCL23667(3 genes,1 taxa):	CL26045.Contig1; Unigene3084; Unigene3785;
ORTHOMCL23672(3 genes,1 taxa):	CL26367.Contig1; Unigene1936; Unigene4631;
ORTHOMCL23676(3 genes,1 taxa):	CL26866.Contig1; Unigene1529; Unigene2049;
ORTHOMCL23679(3 genes,1 taxa):	CL27.Contig7; CL4783.Contig1; CL4783.Contig2;
ORTHOMCL23692(3 genes,1 taxa):	CL27703.Contig1; Unigene4687; Unigene4688;
ORTHOMCL23697(3 genes,1 taxa):	CL282.Contig1; CL282.Contig2; CL282.Contig6;
ORTHOMCL23700(3 genes,1 taxa):	CL2894.Contig1; CL2894.Contig2; CL2894.Contig3;
ORTHOMCL23701(3 genes,1 taxa):	CL294.Contig2; CL294.Contig3; CL294.Contig4;
ORTHOMCL23702(3 genes,1 taxa):	CL304.Contig1; CL304.Contig2; CL304.Contig3;
ORTHOMCL23703(3 genes,1 taxa):	CL31.Contig12; CL31.Contig3; Unigene1801;
ORTHOMCL23704(3 genes,1 taxa):	CL318.Contig3; CL318.Contig5; CL318.Contig7;
ORTHOMCL23706(3 genes,1 taxa):	CL3422.Contig1; CL3422.Contig2; CL3422.Contig3;
ORTHOMCL23710(3 genes,1 taxa):	CL36.Contig16; CL36.Contig17; CL36.Contig3;
ORTHOMCL23711(3 genes,1 taxa):	CL36.Contig4; CL36.Contig5; CL36.Contig6;
ORTHOMCL23717(3 genes,1 taxa):	CL4.Contig12; CL4.Contig15; CL4.Contig9;
ORTHOMCL23718(3 genes,1 taxa):	CL4.Contig16; CL4.Contig27; CL4.Contig6;
ORTHOMCL23721(3 genes,1 taxa):	CL4092.Contig1; CL4092.Contig2; CL4092.Contig3;
ORTHOMCL23722(3 genes,1 taxa):	CL414.Contig2; CL414.Contig3; CL414.Contig5;
ORTHOMCL23725(3 genes,1 taxa):	CL4363.Contig1; CL4363.Contig2; CL4363.Contig3;
ORTHOMCL23726(3 genes,1 taxa):	CL44.Contig12; CL44.Contig2; CL44.Contig5;
ORTHOMCL23727(3 genes,1 taxa):	CL462.Contig3; CL462.Contig5; CL462.Contig6;
ORTHOMCL23729(3 genes,1 taxa):	CL4686.Contig1; CL4686.Contig2; CL4686.Contig3;
ORTHOMCL23730(3 genes,1 taxa):	CL4711.Contig1; CL4711.Contig2; CL4711.Contig3;
ORTHOMCL23733(3 genes,1 taxa):	CL4946.Contig1; CL4946.Contig2; CL4946.Contig3;
ORTHOMCL23734(3 genes,1 taxa):	CL4948.Contig1; CL4948.Contig2; CL4948.Contig3;
ORTHOMCL23735(3 genes,1 taxa):	CL4958.Contig1; CL4958.Contig2; CL4958.Contig3;
ORTHOMCL23740(3 genes,1 taxa):	CL52.Contig11; CL52.Contig13; CL52.Contig15;
ORTHOMCL23745(3 genes,1 taxa):	CL56.Contig4; CL56.Contig6; CL56.Contig7;
ORTHOMCL23746(3 genes,1 taxa):	CL569.Contig1; CL569.Contig3; CL569.Contig4;
ORTHOMCL23756(3 genes,1 taxa):	CL643.Contig1; CL643.Contig4; CL643.Contig5;
ORTHOMCL23762(3 genes,1 taxa):	CL673.Contig1; CL673.Contig2; CL673.Contig3;
ORTHOMCL23767(3 genes,1 taxa):	CL72.Contig14; CL72.Contig5; CL72.Contig6;
ORTHOMCL23770(3 genes,1 taxa):	CL7389.Contig1; CL7389.Contig2; CL7389.Contig3;
ORTHOMCL23776(3 genes,1 taxa):	CL776.Contig1; CL776.Contig3; CL776.Contig4;
ORTHOMCL23778(3 genes,1 taxa):	CL8.Contig10; CL8.Contig12; CL8.Contig7;
ORTHOMCL23779(3 genes,1 taxa):	CL8.Contig18; CL8.Contig29; CL8.Contig8;
ORTHOMCL23781(3 genes,1 taxa):	CL84.Contig3; CL84.Contig6; CL84.Contig8;
ORTHOMCL23784(3 genes,1 taxa):	CL8561.Contig3; CL8561.Contig4; Unigene3780;
ORTHOMCL23804(3 genes,1 taxa):	CL9704.Contig1; CL9704.Contig2; Unigene2841;
ORTHOMCL24075(3 genes,1 taxa):	Unigene1127; Unigene1128; Unigene4520;
ORTHOMCL24076(3 genes,1 taxa):	Unigene1129; Unigene1462; Unigene4748;
ORTHOMCL24085(3 genes,1 taxa):	Unigene2340; Unigene255; Unigene3101;
ORTHOMCL31291(2 genes,1 taxa):	CL1.Contig12; CL1.Contig77;
ORTHOMCL31292(2 genes,1 taxa):	CL1.Contig137; CL1.Contig76;
ORTHOMCL31293(2 genes,1 taxa):	CL1.Contig13; CL1.Contig85;
ORTHOMCL31294(2 genes,1 taxa):	CL1.Contig37; CL1.Contig57;
ORTHOMCL31295(2 genes,1 taxa):	CL1.Contig39; CL1.Contig81;
ORTHOMCL31297(2 genes,1 taxa):	CL10067.Contig1; CL10067.Contig2;
ORTHOMCL31298(2 genes,1 taxa):	CL101.Contig1; CL101.Contig3;
ORTHOMCL31299(2 genes,1 taxa):	CL101.Contig2; CL101.Contig7;
ORTHOMCL31300(2 genes,1 taxa):	CL10137.Contig1; CL10137.Contig2;
ORTHOMCL31301(2 genes,1 taxa):	CL10187.Contig1; CL10187.Contig2;
ORTHOMCL31304(2 genes,1 taxa):	CL10369.Contig2; Unigene4929;
ORTHOMCL31306(2 genes,1 taxa):	CL105.Contig3; CL14389.Contig1;
ORTHOMCL31308(2 genes,1 taxa):	CL1058.Contig1; CL20493.Contig1;
ORTHOMCL31309(2 genes,1 taxa):	CL10660.Contig1; CL10660.Contig2;
ORTHOMCL31310(2 genes,1 taxa):	CL1067.Contig1; CL1067.Contig2;
ORTHOMCL31311(2 genes,1 taxa):	CL1070.Contig1; CL1070.Contig2;
ORTHOMCL31312(2 genes,1 taxa):	CL1082.Contig1; CL1082.Contig4;
ORTHOMCL31313(2 genes,1 taxa):	CL1082.Contig2; CL1082.Contig3;
ORTHOMCL31314(2 genes,1 taxa):	CL10821.Contig1; CL18471.Contig1;
ORTHOMCL31315(2 genes,1 taxa):	CL1084.Contig2; CL1084.Contig5;
ORTHOMCL31316(2 genes,1 taxa):	CL10857.Contig1; Unigene4436;
ORTHOMCL31317(2 genes,1 taxa):	CL10870.Contig1; CL19037.Contig1;
ORTHOMCL31320(2 genes,1 taxa):	CL10948.Contig1; CL19199.Contig1;
ORTHOMCL31321(2 genes,1 taxa):	CL10960.Contig1; CL14092.Contig1;
ORTHOMCL31322(2 genes,1 taxa):	CL10985.Contig1; CL17155.Contig1;
ORTHOMCL31324(2 genes,1 taxa):	CL111.Contig11; CL111.Contig12;
ORTHOMCL31325(2 genes,1 taxa):	CL111.Contig13; CL111.Contig6;
ORTHOMCL31326(2 genes,1 taxa):	CL11191.Contig1; CL11191.Contig2;
ORTHOMCL31327(2 genes,1 taxa):	CL11196.Contig1; CL11196.Contig2;
ORTHOMCL31328(2 genes,1 taxa):	CL11220.Contig1; CL11220.Contig2;
ORTHOMCL31329(2 genes,1 taxa):	CL113.Contig3; CL113.Contig4;
ORTHOMCL31330(2 genes,1 taxa):	CL1130.Contig1; CL1130.Contig3;
ORTHOMCL31335(2 genes,1 taxa):	CL11597.Contig1; CL14251.Contig1;
ORTHOMCL31336(2 genes,1 taxa):	CL118.Contig4; CL118.Contig5;
ORTHOMCL31339(2 genes,1 taxa):	CL11860.Contig1; CL28.Contig7;
ORTHOMCL31340(2 genes,1 taxa):	CL11899.Contig1; Unigene5282;
ORTHOMCL31342(2 genes,1 taxa):	CL11934.Contig1; CL11934.Contig2;
ORTHOMCL31343(2 genes,1 taxa):	CL12039.Contig1; CL12039.Contig2;
ORTHOMCL31344(2 genes,1 taxa):	CL12040.Contig1; CL12040.Contig2;
ORTHOMCL31346(2 genes,1 taxa):	CL12048.Contig1; CL12048.Contig2;
ORTHOMCL31347(2 genes,1 taxa):	CL12087.Contig1; CL12087.Contig2;
ORTHOMCL31349(2 genes,1 taxa):	CL12227.Contig1; CL12227.Contig2;
ORTHOMCL31351(2 genes,1 taxa):	CL1231.Contig3; CL18212.Contig1;
ORTHOMCL31352(2 genes,1 taxa):	CL124.Contig13; CL124.Contig7;
ORTHOMCL31353(2 genes,1 taxa):	CL12449.Contig1; CL12449.Contig2;
ORTHOMCL31354(2 genes,1 taxa):	CL125.Contig3; CL125.Contig5;
ORTHOMCL31357(2 genes,1 taxa):	CL12637.Contig1; CL12637.Contig2;
ORTHOMCL31358(2 genes,1 taxa):	CL12684.Contig1; CL18011.Contig1;
ORTHOMCL31359(2 genes,1 taxa):	CL1270.Contig2; CL26683.Contig1;
ORTHOMCL31360(2 genes,1 taxa):	CL12727.Contig1; CL9211.Contig1;
ORTHOMCL31361(2 genes,1 taxa):	CL12769.Contig2; CL17989.Contig1;
ORTHOMCL31362(2 genes,1 taxa):	CL12784.Contig1; CL12784.Contig2;
ORTHOMCL31363(2 genes,1 taxa):	CL1281.Contig4; CL1281.Contig5;
ORTHOMCL31364(2 genes,1 taxa):	CL12814.Contig1; CL12814.Contig2;
ORTHOMCL31365(2 genes,1 taxa):	CL12890.Contig1; CL12890.Contig2;
ORTHOMCL31366(2 genes,1 taxa):	CL129.Contig5; CL27906.Contig1;
ORTHOMCL31367(2 genes,1 taxa):	CL12916.Contig1; CL20861.Contig1;
ORTHOMCL31368(2 genes,1 taxa):	CL12954.Contig1; CL21548.Contig1;
ORTHOMCL31372(2 genes,1 taxa):	CL1309.Contig1; CL1309.Contig4;
ORTHOMCL31373(2 genes,1 taxa):	CL131.Contig3; CL131.Contig4;
ORTHOMCL31374(2 genes,1 taxa):	CL13122.Contig1; Unigene449;
ORTHOMCL31375(2 genes,1 taxa):	CL13153.Contig1; CL21802.Contig1;
ORTHOMCL31376(2 genes,1 taxa):	CL132.Contig1; CL132.Contig8;
ORTHOMCL31377(2 genes,1 taxa):	CL132.Contig4; CL132.Contig6;
ORTHOMCL31379(2 genes,1 taxa):	CL13248.Contig1; Unigene3161;
ORTHOMCL31380(2 genes,1 taxa):	CL13381.Contig1; CL24705.Contig1;
ORTHOMCL31381(2 genes,1 taxa):	CL13384.Contig1; CL13384.Contig2;
ORTHOMCL31382(2 genes,1 taxa):	CL13453.Contig1; CL23736.Contig1;
ORTHOMCL31383(2 genes,1 taxa):	CL1346.Contig2; CL1346.Contig3;
ORTHOMCL31384(2 genes,1 taxa):	CL13480.Contig1; CL24118.Contig1;
ORTHOMCL31385(2 genes,1 taxa):	CL13506.Contig1; CL23614.Contig1;
ORTHOMCL31387(2 genes,1 taxa):	CL13711.Contig1; CL5875.Contig1;
ORTHOMCL31388(2 genes,1 taxa):	CL13716.Contig1; CL13716.Contig2;
ORTHOMCL31390(2 genes,1 taxa):	CL138.Contig3; CL138.Contig4;
ORTHOMCL31391(2 genes,1 taxa):	CL138.Contig6; CL138.Contig7;
ORTHOMCL31393(2 genes,1 taxa):	CL13930.Contig1; CL21295.Contig1;
ORTHOMCL31394(2 genes,1 taxa):	CL140.Contig5; CL140.Contig8;
ORTHOMCL31397(2 genes,1 taxa):	CL14189.Contig1; CL3731.Contig1;
ORTHOMCL31398(2 genes,1 taxa):	CL14206.Contig1; CL20446.Contig1;
ORTHOMCL31400(2 genes,1 taxa):	CL1428.Contig4; CL1428.Contig7;
ORTHOMCL31401(2 genes,1 taxa):	CL14305.Contig1; CL14994.Contig1;
ORTHOMCL31402(2 genes,1 taxa):	CL14324.Contig1; Unigene1028;
ORTHOMCL31404(2 genes,1 taxa):	CL144.Contig3; CL144.Contig5;
ORTHOMCL31405(2 genes,1 taxa):	CL14409.Contig1; CL25395.Contig1;
ORTHOMCL31406(2 genes,1 taxa):	CL1441.Contig1; CL23686.Contig1;
ORTHOMCL31407(2 genes,1 taxa):	CL14426.Contig1; Unigene1719;
ORTHOMCL31408(2 genes,1 taxa):	CL1445.Contig3; CL1445.Contig6;
ORTHOMCL31409(2 genes,1 taxa):	CL1446.Contig3; CL1446.Contig4;
ORTHOMCL31410(2 genes,1 taxa):	CL14503.Contig1; CL19667.Contig1;
ORTHOMCL31411(2 genes,1 taxa):	CL14589.Contig1; CL14589.Contig2;
ORTHOMCL31412(2 genes,1 taxa):	CL14695.Contig1; Unigene1796;
ORTHOMCL31413(2 genes,1 taxa):	CL14699.Contig1; Unigene2634;
ORTHOMCL31414(2 genes,1 taxa):	CL14735.Contig1; CL14735.Contig2;
ORTHOMCL31415(2 genes,1 taxa):	CL14778.Contig1; CL20697.Contig1;
ORTHOMCL31416(2 genes,1 taxa):	CL14839.Contig1; CL22733.Contig1;
ORTHOMCL31417(2 genes,1 taxa):	CL149.Contig10; CL149.Contig2;
ORTHOMCL31420(2 genes,1 taxa):	CL14955.Contig1; Unigene1806;
ORTHOMCL31421(2 genes,1 taxa):	CL15.Contig12; CL15.Contig13;
ORTHOMCL31422(2 genes,1 taxa):	CL151.Contig2; CL151.Contig4;
ORTHOMCL31423(2 genes,1 taxa):	CL15218.Contig2; Unigene725;
ORTHOMCL31424(2 genes,1 taxa):	CL15308.Contig1; CL23810.Contig1;
ORTHOMCL31425(2 genes,1 taxa):	CL15348.Contig1; CL15348.Contig2;
ORTHOMCL31426(2 genes,1 taxa):	CL15421.Contig1; CL21007.Contig1;
ORTHOMCL31427(2 genes,1 taxa):	CL15435.Contig1; CL18307.Contig1;
ORTHOMCL31431(2 genes,1 taxa):	CL15508.Contig1; CL15508.Contig2;
ORTHOMCL31432(2 genes,1 taxa):	CL156.Contig3; CL156.Contig8;
ORTHOMCL31435(2 genes,1 taxa):	CL15736.Contig1; Unigene643;
ORTHOMCL31436(2 genes,1 taxa):	CL15755.Contig1; CL21776.Contig1;
ORTHOMCL31440(2 genes,1 taxa):	CL15843.Contig1; CL17954.Contig1;
ORTHOMCL31441(2 genes,1 taxa):	CL159.Contig3; CL159.Contig6;
ORTHOMCL31442(2 genes,1 taxa):	CL15900.Contig1; CL15900.Contig2;
ORTHOMCL31443(2 genes,1 taxa):	CL15906.Contig1; CL1889.Contig1;
ORTHOMCL31444(2 genes,1 taxa):	CL15926.Contig1; Unigene2128;
ORTHOMCL31445(2 genes,1 taxa):	CL1597.Contig1; CL1597.Contig3;
ORTHOMCL31446(2 genes,1 taxa):	CL16.Contig10; CL16.Contig6;
ORTHOMCL31447(2 genes,1 taxa):	CL16.Contig19; CL16.Contig1;
ORTHOMCL31448(2 genes,1 taxa):	CL1606.Contig1; CL25857.Contig1;
ORTHOMCL31449(2 genes,1 taxa):	CL16075.Contig1; CL16075.Contig2;
ORTHOMCL31450(2 genes,1 taxa):	CL1609.Contig2; CL1609.Contig3;
ORTHOMCL31451(2 genes,1 taxa):	CL161.Contig1; CL161.Contig4;
ORTHOMCL31452(2 genes,1 taxa):	CL161.Contig3; CL161.Contig7;
ORTHOMCL31454(2 genes,1 taxa):	CL1611.Contig3; CL21077.Contig1;
ORTHOMCL31455(2 genes,1 taxa):	CL16146.Contig1; CL16146.Contig2;
ORTHOMCL31456(2 genes,1 taxa):	CL16149.Contig1; CL16149.Contig2;
ORTHOMCL31457(2 genes,1 taxa):	CL16205.Contig1; CL21810.Contig1;
ORTHOMCL31459(2 genes,1 taxa):	CL16229.Contig1; Unigene668;
ORTHOMCL31460(2 genes,1 taxa):	CL16232.Contig1; CL26723.Contig1;
ORTHOMCL31462(2 genes,1 taxa):	CL16321.Contig1; CL16321.Contig2;
ORTHOMCL31467(2 genes,1 taxa):	CL16472.Contig1; CL16472.Contig2;
ORTHOMCL31468(2 genes,1 taxa):	CL16523.Contig1; Unigene4023;
ORTHOMCL31470(2 genes,1 taxa):	CL16566.Contig1; CL5445.Contig1;
ORTHOMCL31471(2 genes,1 taxa):	CL16606.Contig1; CL16606.Contig2;
ORTHOMCL31472(2 genes,1 taxa):	CL16705.Contig1; Unigene3775;
ORTHOMCL31473(2 genes,1 taxa):	CL16729.Contig1; CL21386.Contig1;
ORTHOMCL31474(2 genes,1 taxa):	CL16735.Contig1; CL26476.Contig1;
ORTHOMCL31475(2 genes,1 taxa):	CL16744.Contig1; Unigene5334;
ORTHOMCL31476(2 genes,1 taxa):	CL16794.Contig1; CL20519.Contig1;
ORTHOMCL31477(2 genes,1 taxa):	CL1681.Contig4; CL1681.Contig6;
ORTHOMCL31478(2 genes,1 taxa):	CL16849.Contig1; CL23726.Contig1;
ORTHOMCL31481(2 genes,1 taxa):	CL16999.Contig1; CL16999.Contig2;
ORTHOMCL31484(2 genes,1 taxa):	CL171.Contig1; CL171.Contig3;
ORTHOMCL31486(2 genes,1 taxa):	CL17202.Contig1; CL17202.Contig2;
ORTHOMCL31487(2 genes,1 taxa):	CL17221.Contig1; CL17221.Contig2;
ORTHOMCL31489(2 genes,1 taxa):	CL17324.Contig1; CL17324.Contig2;
ORTHOMCL31490(2 genes,1 taxa):	CL17426.Contig1; Unigene4550;
ORTHOMCL31492(2 genes,1 taxa):	CL17459.Contig1; CL17459.Contig2;
ORTHOMCL31493(2 genes,1 taxa):	CL1748.Contig5; CL1748.Contig7;
ORTHOMCL31495(2 genes,1 taxa):	CL17561.Contig1; CL21940.Contig1;
ORTHOMCL31496(2 genes,1 taxa):	CL17602.Contig1; CL17602.Contig2;
ORTHOMCL31497(2 genes,1 taxa):	CL17606.Contig1; CL26195.Contig1;
ORTHOMCL31498(2 genes,1 taxa):	CL17854.Contig1; Unigene3754;
ORTHOMCL31499(2 genes,1 taxa):	CL17871.Contig1; CL17871.Contig2;
ORTHOMCL31501(2 genes,1 taxa):	CL17914.Contig1; CL21740.Contig1;
ORTHOMCL31502(2 genes,1 taxa):	CL17963.Contig1; CL19146.Contig1;
ORTHOMCL31503(2 genes,1 taxa):	CL17969.Contig1; Unigene3295;
ORTHOMCL31504(2 genes,1 taxa):	CL1798.Contig1; CL1798.Contig3;
ORTHOMCL31506(2 genes,1 taxa):	CL18120.Contig1; CL18120.Contig2;
ORTHOMCL31508(2 genes,1 taxa):	CL18146.Contig1; CL26387.Contig1;
ORTHOMCL31509(2 genes,1 taxa):	CL1823.Contig1; CL1823.Contig2;
ORTHOMCL31512(2 genes,1 taxa):	CL18308.Contig1; CL19427.Contig1;
ORTHOMCL31513(2 genes,1 taxa):	CL18384.Contig1; Unigene791;
ORTHOMCL31514(2 genes,1 taxa):	CL18422.Contig1; CL23041.Contig1;
ORTHOMCL31515(2 genes,1 taxa):	CL18450.Contig1; CL24981.Contig1;
ORTHOMCL31516(2 genes,1 taxa):	CL18520.Contig1; Unigene4384;
ORTHOMCL31518(2 genes,1 taxa):	CL186.Contig5; CL20751.Contig1;
ORTHOMCL31519(2 genes,1 taxa):	CL18631.Contig1; CL23689.Contig1;
ORTHOMCL31520(2 genes,1 taxa):	CL18667.Contig1; Unigene301;
ORTHOMCL31521(2 genes,1 taxa):	CL18687.Contig1; CL203.Contig3;
ORTHOMCL31522(2 genes,1 taxa):	CL1872.Contig2; CL1872.Contig3;
ORTHOMCL31523(2 genes,1 taxa):	CL18733.Contig1; CL23630.Contig1;
ORTHOMCL31526(2 genes,1 taxa):	CL188.Contig1; CL21475.Contig1;
ORTHOMCL31527(2 genes,1 taxa):	CL18825.Contig1; Unigene315;
ORTHOMCL31528(2 genes,1 taxa):	CL18907.Contig1; CL318.Contig4;
ORTHOMCL31530(2 genes,1 taxa):	CL19080.Contig1; CL24498.Contig1;
ORTHOMCL31531(2 genes,1 taxa):	CL19163.Contig1; CL19163.Contig2;
ORTHOMCL31532(2 genes,1 taxa):	CL1934.Contig1; CL1934.Contig2;
ORTHOMCL31533(2 genes,1 taxa):	CL19413.Contig1; CL19413.Contig2;
ORTHOMCL31534(2 genes,1 taxa):	CL19461.Contig1; CL27103.Contig1;
ORTHOMCL31536(2 genes,1 taxa):	CL196.Contig1; CL196.Contig4;
ORTHOMCL31537(2 genes,1 taxa):	CL196.Contig3; CL196.Contig5;
ORTHOMCL31538(2 genes,1 taxa):	CL19624.Contig1; Unigene1863;
ORTHOMCL31539(2 genes,1 taxa):	CL19754.Contig1; CL21454.Contig1;
ORTHOMCL31540(2 genes,1 taxa):	CL19811.Contig1; CL22551.Contig1;
ORTHOMCL31542(2 genes,1 taxa):	CL199.Contig3; CL199.Contig6;
ORTHOMCL31543(2 genes,1 taxa):	CL1996.Contig1; CL1996.Contig4;
ORTHOMCL31544(2 genes,1 taxa):	CL19993.Contig1; Unigene4891;
ORTHOMCL31546(2 genes,1 taxa):	CL2.Contig18; CL2.Contig5;
ORTHOMCL31547(2 genes,1 taxa):	CL2.Contig4; CL2.Contig9;
ORTHOMCL31548(2 genes,1 taxa):	CL20.Contig1; CL20.Contig3;
ORTHOMCL31549(2 genes,1 taxa):	CL200.Contig2; CL200.Contig3;
ORTHOMCL31550(2 genes,1 taxa):	CL20069.Contig1; CL430.Contig2;
ORTHOMCL31551(2 genes,1 taxa):	CL20108.Contig1; Unigene3491;
ORTHOMCL31552(2 genes,1 taxa):	CL20222.Contig1; CL25169.Contig1;
ORTHOMCL31553(2 genes,1 taxa):	CL2025.Contig2; CL21170.Contig1;
ORTHOMCL31554(2 genes,1 taxa):	CL2027.Contig1; CL2027.Contig2;
ORTHOMCL31555(2 genes,1 taxa):	CL2027.Contig4; CL2027.Contig5;
ORTHOMCL31556(2 genes,1 taxa):	CL204.Contig2; CL204.Contig6;
ORTHOMCL31557(2 genes,1 taxa):	CL20475.Contig1; CL27514.Contig1;
ORTHOMCL31558(2 genes,1 taxa):	CL2048.Contig1; CL2048.Contig2;
ORTHOMCL31560(2 genes,1 taxa):	CL20523.Contig1; Unigene2960;
ORTHOMCL31562(2 genes,1 taxa):	CL20617.Contig1; CL20617.Contig2;
ORTHOMCL31563(2 genes,1 taxa):	CL2072.Contig1; CL2072.Contig2;
ORTHOMCL31564(2 genes,1 taxa):	CL20851.Contig1; CL22899.Contig1;
ORTHOMCL31565(2 genes,1 taxa):	CL20893.Contig1; CL21399.Contig1;
ORTHOMCL31566(2 genes,1 taxa):	CL209.Contig1; CL209.Contig4;
ORTHOMCL31567(2 genes,1 taxa):	CL20957.Contig1; CL21396.Contig1;
ORTHOMCL31568(2 genes,1 taxa):	CL2103.Contig2; CL2103.Contig3;
ORTHOMCL31569(2 genes,1 taxa):	CL21039.Contig1; Unigene5274;
ORTHOMCL31571(2 genes,1 taxa):	CL21186.Contig1; CL22331.Contig1;
ORTHOMCL31572(2 genes,1 taxa):	CL21257.Contig1; Unigene4705;
ORTHOMCL31573(2 genes,1 taxa):	CL21315.Contig1; Unigene5268;
ORTHOMCL31575(2 genes,1 taxa):	CL21371.Contig1; CL25900.Contig1;
ORTHOMCL31576(2 genes,1 taxa):	CL214.Contig1; CL214.Contig2;
ORTHOMCL31579(2 genes,1 taxa):	CL21591.Contig1; CL26177.Contig1;
ORTHOMCL31581(2 genes,1 taxa):	CL2167.Contig1; CL2167.Contig2;
ORTHOMCL31582(2 genes,1 taxa):	CL21723.Contig1; CL23969.Contig1;
ORTHOMCL31583(2 genes,1 taxa):	CL21729.Contig1; CL27710.Contig1;
ORTHOMCL31584(2 genes,1 taxa):	CL21785.Contig1; Unigene2185;
ORTHOMCL31585(2 genes,1 taxa):	CL21861.Contig1; CL23237.Contig1;
ORTHOMCL31586(2 genes,1 taxa):	CL2199.Contig2; Unigene1982;
ORTHOMCL31587(2 genes,1 taxa):	CL22.Contig11; CL22.Contig9;
ORTHOMCL31588(2 genes,1 taxa):	CL22.Contig20; CL22.Contig8;
ORTHOMCL31589(2 genes,1 taxa):	CL220.Contig1; CL220.Contig6;
ORTHOMCL31591(2 genes,1 taxa):	CL22084.Contig1; CL22675.Contig1;
ORTHOMCL31593(2 genes,1 taxa):	CL22148.Contig1; CL22229.Contig1;
ORTHOMCL31595(2 genes,1 taxa):	CL22158.Contig1; Unigene2013;
ORTHOMCL31597(2 genes,1 taxa):	CL22240.Contig1; CL24320.Contig1;
ORTHOMCL31599(2 genes,1 taxa):	CL223.Contig2; CL223.Contig4;
ORTHOMCL31600(2 genes,1 taxa):	CL22613.Contig1; Unigene2699;
ORTHOMCL31601(2 genes,1 taxa):	CL22673.Contig1; Unigene4497;
ORTHOMCL31602(2 genes,1 taxa):	CL227.Contig4; CL227.Contig6;
ORTHOMCL31603(2 genes,1 taxa):	CL23023.Contig1; CL23023.Contig2;
ORTHOMCL31604(2 genes,1 taxa):	CL2311.Contig1; CL2311.Contig2;
ORTHOMCL31605(2 genes,1 taxa):	CL23131.Contig1; CL26280.Contig1;
ORTHOMCL31606(2 genes,1 taxa):	CL23162.Contig1; CL26062.Contig1;
ORTHOMCL31608(2 genes,1 taxa):	CL23350.Contig1; Unigene1881;
ORTHOMCL31609(2 genes,1 taxa):	CL234.Contig2; CL234.Contig6;
ORTHOMCL31610(2 genes,1 taxa):	CL2346.Contig1; CL2346.Contig3;
ORTHOMCL31611(2 genes,1 taxa):	CL2348.Contig1; CL2348.Contig2;
ORTHOMCL31614(2 genes,1 taxa):	CL23642.Contig1; Unigene4253;
ORTHOMCL31615(2 genes,1 taxa):	CL23673.Contig1; Unigene2648;
ORTHOMCL31617(2 genes,1 taxa):	CL23788.Contig1; CL26972.Contig1;
ORTHOMCL31618(2 genes,1 taxa):	CL23835.Contig1; CL3088.Contig1;
ORTHOMCL31619(2 genes,1 taxa):	CL23961.Contig1; CL26199.Contig1;
ORTHOMCL31621(2 genes,1 taxa):	CL24116.Contig1; CL25593.Contig1;
ORTHOMCL31622(2 genes,1 taxa):	CL24131.Contig1; Unigene4769;
ORTHOMCL31623(2 genes,1 taxa):	CL24201.Contig1; Unigene3690;
ORTHOMCL31626(2 genes,1 taxa):	CL24316.Contig1; CL27125.Contig1;
ORTHOMCL31627(2 genes,1 taxa):	CL24479.Contig1; Unigene4685;
ORTHOMCL31628(2 genes,1 taxa):	CL24622.Contig1; Unigene2687;
ORTHOMCL31629(2 genes,1 taxa):	CL24793.Contig1; CL27974.Contig1;
ORTHOMCL31631(2 genes,1 taxa):	CL2488.Contig1; CL2488.Contig2;
ORTHOMCL31633(2 genes,1 taxa):	CL24928.Contig1; Unigene4181;
ORTHOMCL31635(2 genes,1 taxa):	CL25055.Contig1; Unigene1039;
ORTHOMCL31640(2 genes,1 taxa):	CL25659.Contig1; Unigene1906;
ORTHOMCL31641(2 genes,1 taxa):	CL25724.Contig1; CL7115.Contig1;
ORTHOMCL31643(2 genes,1 taxa):	CL25836.Contig1; CL9303.Contig1;
ORTHOMCL31644(2 genes,1 taxa):	CL25943.Contig1; Unigene2499;
ORTHOMCL31645(2 genes,1 taxa):	CL260.Contig2; CL260.Contig4;
ORTHOMCL31647(2 genes,1 taxa):	CL26068.Contig1; Unigene4021;
ORTHOMCL31649(2 genes,1 taxa):	CL26093.Contig1; Unigene3058;
ORTHOMCL31652(2 genes,1 taxa):	CL2642.Contig1; CL2642.Contig2;
ORTHOMCL31656(2 genes,1 taxa):	CL267.Contig1; CL267.Contig7;
ORTHOMCL31658(2 genes,1 taxa):	CL27087.Contig1; CL28085.Contig1;
ORTHOMCL31659(2 genes,1 taxa):	CL27259.Contig1; CL8509.Contig1;
ORTHOMCL31660(2 genes,1 taxa):	CL27327.Contig1; CL701.Contig1;
ORTHOMCL31661(2 genes,1 taxa):	CL2740.Contig2; CL2740.Contig3;
ORTHOMCL31662(2 genes,1 taxa):	CL27500.Contig1; Unigene2376;
ORTHOMCL31663(2 genes,1 taxa):	CL27520.Contig1; Unigene1900;
ORTHOMCL31664(2 genes,1 taxa):	CL2755.Contig1; Unigene5085;
ORTHOMCL31666(2 genes,1 taxa):	CL27863.Contig1; Unigene2136;
ORTHOMCL31668(2 genes,1 taxa):	CL28067.Contig1; CL6524.Contig2;
ORTHOMCL31669(2 genes,1 taxa):	CL28118.Contig1; Unigene190;
ORTHOMCL31670(2 genes,1 taxa):	CL2818.Contig1; CL2818.Contig2;
ORTHOMCL31672(2 genes,1 taxa):	CL283.Contig3; CL283.Contig6;
ORTHOMCL31673(2 genes,1 taxa):	CL2861.Contig1; CL2861.Contig2;
ORTHOMCL31674(2 genes,1 taxa):	CL288.Contig1; CL288.Contig6;
ORTHOMCL31675(2 genes,1 taxa):	CL290.Contig2; CL290.Contig4;
ORTHOMCL31676(2 genes,1 taxa):	CL2961.Contig1; CL2961.Contig3;
ORTHOMCL31677(2 genes,1 taxa):	CL3063.Contig1; CL3063.Contig2;
ORTHOMCL31678(2 genes,1 taxa):	CL3075.Contig1; CL3075.Contig3;
ORTHOMCL31679(2 genes,1 taxa):	CL31.Contig1; CL31.Contig6;
ORTHOMCL31681(2 genes,1 taxa):	CL3179.Contig2; CL3179.Contig3;
ORTHOMCL31682(2 genes,1 taxa):	CL32.Contig5; CL32.Contig7;
ORTHOMCL31683(2 genes,1 taxa):	CL3203.Contig1; CL3203.Contig2;
ORTHOMCL31684(2 genes,1 taxa):	CL3225.Contig1; CL3225.Contig2;
ORTHOMCL31685(2 genes,1 taxa):	CL3232.Contig1; CL3232.Contig2;
ORTHOMCL31686(2 genes,1 taxa):	CL3237.Contig1; CL3237.Contig2;
ORTHOMCL31687(2 genes,1 taxa):	CL3253.Contig1; CL3253.Contig2;
ORTHOMCL31688(2 genes,1 taxa):	CL3272.Contig1; CL3272.Contig2;
ORTHOMCL31690(2 genes,1 taxa):	CL33.Contig2; CL33.Contig3;
ORTHOMCL31692(2 genes,1 taxa):	CL34.Contig2; CL34.Contig3;
ORTHOMCL31693(2 genes,1 taxa):	CL3435.Contig1; CL3435.Contig2;
ORTHOMCL31694(2 genes,1 taxa):	CL3491.Contig1; CL3491.Contig2;
ORTHOMCL31697(2 genes,1 taxa):	CL3522.Contig1; Unigene1795;
ORTHOMCL31698(2 genes,1 taxa):	CL355.Contig1; CL355.Contig5;
ORTHOMCL31699(2 genes,1 taxa):	CL3571.Contig1; CL3571.Contig2;
ORTHOMCL31700(2 genes,1 taxa):	CL3592.Contig1; CL3592.Contig2;
ORTHOMCL31701(2 genes,1 taxa):	CL3628.Contig1; CL3628.Contig2;
ORTHOMCL31702(2 genes,1 taxa):	CL3657.Contig1; CL3657.Contig2;
ORTHOMCL31703(2 genes,1 taxa):	CL3692.Contig1; CL3692.Contig2;
ORTHOMCL31704(2 genes,1 taxa):	CL370.Contig10; CL370.Contig3;
ORTHOMCL31706(2 genes,1 taxa):	CL3731.Contig2; CL3731.Contig3;
ORTHOMCL31708(2 genes,1 taxa):	CL387.Contig6; CL387.Contig7;
ORTHOMCL31709(2 genes,1 taxa):	CL39.Contig2; CL39.Contig3;
ORTHOMCL31710(2 genes,1 taxa):	CL3938.Contig2; CL3938.Contig3;
ORTHOMCL31711(2 genes,1 taxa):	CL40.Contig1; Unigene3719;
ORTHOMCL31712(2 genes,1 taxa):	CL405.Contig2; CL405.Contig3;
ORTHOMCL31713(2 genes,1 taxa):	CL41.Contig4; CL41.Contig8;
ORTHOMCL31714(2 genes,1 taxa):	CL4184.Contig1; CL4184.Contig2;
ORTHOMCL31715(2 genes,1 taxa):	CL421.Contig2; CL421.Contig7;
ORTHOMCL31716(2 genes,1 taxa):	CL427.Contig9; Unigene4389;
ORTHOMCL31719(2 genes,1 taxa):	CL429.Contig3; CL429.Contig4;
ORTHOMCL31720(2 genes,1 taxa):	CL4319.Contig2; Unigene447;
ORTHOMCL31721(2 genes,1 taxa):	CL44.Contig11; CL44.Contig7;
ORTHOMCL31722(2 genes,1 taxa):	CL4429.Contig1; CL4429.Contig3;
ORTHOMCL31724(2 genes,1 taxa):	CL457.Contig2; CL457.Contig5;
ORTHOMCL31726(2 genes,1 taxa):	CL4765.Contig1; CL4765.Contig2;
ORTHOMCL31727(2 genes,1 taxa):	CL4829.Contig1; CL4829.Contig2;
ORTHOMCL31728(2 genes,1 taxa):	CL4886.Contig1; CL4886.Contig2;
ORTHOMCL31729(2 genes,1 taxa):	CL493.Contig3; CL493.Contig4;
ORTHOMCL31730(2 genes,1 taxa):	CL5159.Contig2; CL5159.Contig3;
ORTHOMCL31732(2 genes,1 taxa):	CL5174.Contig1; CL5174.Contig3;
ORTHOMCL31733(2 genes,1 taxa):	CL52.Contig5; CL52.Contig9;
ORTHOMCL31734(2 genes,1 taxa):	CL520.Contig1; CL520.Contig2;
ORTHOMCL31735(2 genes,1 taxa):	CL525.Contig1; Unigene1200;
ORTHOMCL31737(2 genes,1 taxa):	CL54.Contig11; CL54.Contig6;
ORTHOMCL31738(2 genes,1 taxa):	CL54.Contig15; CL54.Contig5;
ORTHOMCL31739(2 genes,1 taxa):	CL54.Contig17; CL54.Contig3;
ORTHOMCL31740(2 genes,1 taxa):	CL54.Contig19; CL54.Contig1;
ORTHOMCL31741(2 genes,1 taxa):	CL54.Contig2; CL54.Contig7;
ORTHOMCL31742(2 genes,1 taxa):	CL5418.Contig1; CL5418.Contig2;
ORTHOMCL31743(2 genes,1 taxa):	CL55.Contig2; CL55.Contig4;
ORTHOMCL31745(2 genes,1 taxa):	CL56.Contig11; Unigene3086;
ORTHOMCL31746(2 genes,1 taxa):	CL56.Contig2; CL56.Contig5;
ORTHOMCL31747(2 genes,1 taxa):	CL5632.Contig1; CL5632.Contig2;
ORTHOMCL31748(2 genes,1 taxa):	CL5704.Contig1; Unigene2138;
ORTHOMCL31749(2 genes,1 taxa):	CL571.Contig1; CL571.Contig2;
ORTHOMCL31750(2 genes,1 taxa):	CL5780.Contig1; CL5780.Contig2;
ORTHOMCL31751(2 genes,1 taxa):	CL5886.Contig1; CL5886.Contig2;
ORTHOMCL31752(2 genes,1 taxa):	CL59.Contig5; CL59.Contig7;
ORTHOMCL31754(2 genes,1 taxa):	CL5933.Contig1; CL5933.Contig2;
ORTHOMCL31756(2 genes,1 taxa):	CL6.Contig2; CL6.Contig7;
ORTHOMCL31757(2 genes,1 taxa):	CL60.Contig5; Unigene5464;
ORTHOMCL31758(2 genes,1 taxa):	CL6002.Contig1; CL6002.Contig2;
ORTHOMCL31759(2 genes,1 taxa):	CL604.Contig2; CL604.Contig6;
ORTHOMCL31760(2 genes,1 taxa):	CL6041.Contig1; CL6041.Contig2;
ORTHOMCL31761(2 genes,1 taxa):	CL6079.Contig1; CL6079.Contig2;
ORTHOMCL31763(2 genes,1 taxa):	CL61.Contig1; CL61.Contig3;
ORTHOMCL31765(2 genes,1 taxa):	CL6164.Contig1; CL6164.Contig2;
ORTHOMCL31766(2 genes,1 taxa):	CL6199.Contig1; CL6199.Contig2;
ORTHOMCL31767(2 genes,1 taxa):	CL6228.Contig5; Unigene3069;
ORTHOMCL31769(2 genes,1 taxa):	CL636.Contig2; CL636.Contig3;
ORTHOMCL31770(2 genes,1 taxa):	CL644.Contig4; CL644.Contig5;
ORTHOMCL31771(2 genes,1 taxa):	CL648.Contig1; CL648.Contig2;
ORTHOMCL31773(2 genes,1 taxa):	CL669.Contig2; CL669.Contig3;
ORTHOMCL31774(2 genes,1 taxa):	CL6701.Contig1; CL6701.Contig2;
ORTHOMCL31776(2 genes,1 taxa):	CL677.Contig4; CL677.Contig8;
ORTHOMCL31777(2 genes,1 taxa):	CL68.Contig3; CL68.Contig4;
ORTHOMCL31778(2 genes,1 taxa):	CL685.Contig1; CL685.Contig3;
ORTHOMCL31779(2 genes,1 taxa):	CL6869.Contig1; CL6869.Contig2;
ORTHOMCL31780(2 genes,1 taxa):	CL7.Contig12; CL7.Contig3;
ORTHOMCL31781(2 genes,1 taxa):	CL7.Contig16; CL7.Contig5;
ORTHOMCL31782(2 genes,1 taxa):	CL7010.Contig1; CL7010.Contig2;
ORTHOMCL31783(2 genes,1 taxa):	CL7014.Contig1; CL7014.Contig2;
ORTHOMCL31784(2 genes,1 taxa):	CL7062.Contig1; CL7062.Contig2;
ORTHOMCL31786(2 genes,1 taxa):	CL715.Contig3; CL715.Contig5;
ORTHOMCL31787(2 genes,1 taxa):	CL7153.Contig1; CL7153.Contig2;
ORTHOMCL31788(2 genes,1 taxa):	CL72.Contig7; CL72.Contig9;
ORTHOMCL31789(2 genes,1 taxa):	CL722.Contig2; CL722.Contig4;
ORTHOMCL31790(2 genes,1 taxa):	CL7261.Contig1; CL7261.Contig2;
ORTHOMCL31791(2 genes,1 taxa):	CL727.Contig4; CL727.Contig5;
ORTHOMCL31792(2 genes,1 taxa):	CL73.Contig10; CL73.Contig13;
ORTHOMCL31793(2 genes,1 taxa):	CL75.Contig1; CL75.Contig7;
ORTHOMCL31794(2 genes,1 taxa):	CL752.Contig1; CL752.Contig3;
ORTHOMCL31795(2 genes,1 taxa):	CL7556.Contig1; Unigene691;
ORTHOMCL31796(2 genes,1 taxa):	CL759.Contig1; CL759.Contig2;
ORTHOMCL31799(2 genes,1 taxa):	CL770.Contig1; CL770.Contig3;
ORTHOMCL31800(2 genes,1 taxa):	CL78.Contig11; CL78.Contig7;
ORTHOMCL31801(2 genes,1 taxa):	CL78.Contig1; Unigene3360;
ORTHOMCL31802(2 genes,1 taxa):	CL78.Contig5; CL78.Contig6;
ORTHOMCL31803(2 genes,1 taxa):	CL784.Contig2; CL784.Contig4;
ORTHOMCL31804(2 genes,1 taxa):	CL789.Contig1; CL789.Contig2;
ORTHOMCL31806(2 genes,1 taxa):	CL792.Contig1; CL792.Contig2;
ORTHOMCL31807(2 genes,1 taxa):	CL7935.Contig1; CL7935.Contig2;
ORTHOMCL31809(2 genes,1 taxa):	CL7962.Contig1; CL7962.Contig2;
ORTHOMCL31810(2 genes,1 taxa):	CL80.Contig3; CL80.Contig4;
ORTHOMCL31811(2 genes,1 taxa):	CL802.Contig2; CL802.Contig4;
ORTHOMCL31812(2 genes,1 taxa):	CL8132.Contig1; CL8132.Contig2;
ORTHOMCL31814(2 genes,1 taxa):	CL8189.Contig1; CL8189.Contig2;
ORTHOMCL31815(2 genes,1 taxa):	CL819.Contig1; CL819.Contig2;
ORTHOMCL31816(2 genes,1 taxa):	CL8191.Contig1; CL8191.Contig3;
ORTHOMCL31819(2 genes,1 taxa):	CL8315.Contig2; Unigene1249;
ORTHOMCL31820(2 genes,1 taxa):	CL8338.Contig1; CL8338.Contig2;
ORTHOMCL31821(2 genes,1 taxa):	CL84.Contig2; CL84.Contig5;
ORTHOMCL31822(2 genes,1 taxa):	CL8457.Contig1; CL8457.Contig2;
ORTHOMCL31823(2 genes,1 taxa):	CL85.Contig2; CL85.Contig3;
ORTHOMCL31826(2 genes,1 taxa):	CL8584.Contig1; CL8584.Contig2;
ORTHOMCL31827(2 genes,1 taxa):	CL861.Contig1; CL861.Contig2;
ORTHOMCL31828(2 genes,1 taxa):	CL8677.Contig2; Unigene3677;
ORTHOMCL31829(2 genes,1 taxa):	CL8678.Contig1; CL8678.Contig2;
ORTHOMCL31831(2 genes,1 taxa):	CL8791.Contig1; CL8791.Contig2;
ORTHOMCL31832(2 genes,1 taxa):	CL88.Contig2; CL88.Contig7;
ORTHOMCL31833(2 genes,1 taxa):	CL88.Contig4; CL88.Contig9;
ORTHOMCL31835(2 genes,1 taxa):	CL9.Contig19; CL9.Contig25;
ORTHOMCL31836(2 genes,1 taxa):	CL9.Contig7; Unigene2831;
ORTHOMCL31838(2 genes,1 taxa):	CL91.Contig2; CL91.Contig4;
ORTHOMCL31839(2 genes,1 taxa):	CL9173.Contig1; CL9173.Contig2;
ORTHOMCL31840(2 genes,1 taxa):	CL927.Contig4; CL927.Contig8;
ORTHOMCL31841(2 genes,1 taxa):	CL9315.Contig1; Unigene4993;
ORTHOMCL31842(2 genes,1 taxa):	CL9318.Contig1; CL9318.Contig2;
ORTHOMCL31843(2 genes,1 taxa):	CL936.Contig1; CL936.Contig3;
ORTHOMCL31844(2 genes,1 taxa):	CL9376.Contig1; CL9376.Contig2;
ORTHOMCL31845(2 genes,1 taxa):	CL941.Contig1; CL941.Contig3;
ORTHOMCL31846(2 genes,1 taxa):	CL942.Contig1; CL942.Contig4;
ORTHOMCL31847(2 genes,1 taxa):	CL942.Contig2; CL942.Contig3;
ORTHOMCL31848(2 genes,1 taxa):	CL9424.Contig1; CL9424.Contig2;
ORTHOMCL31849(2 genes,1 taxa):	CL9480.Contig1; CL9480.Contig2;
ORTHOMCL31850(2 genes,1 taxa):	CL9498.Contig1; CL9498.Contig2;
ORTHOMCL31851(2 genes,1 taxa):	CL95.Contig14; CL95.Contig20;
ORTHOMCL31852(2 genes,1 taxa):	CL96.Contig2; CL96.Contig5;
ORTHOMCL31853(2 genes,1 taxa):	CL9729.Contig1; Unigene3881;
ORTHOMCL31854(2 genes,1 taxa):	CL974.Contig1; CL974.Contig3;
ORTHOMCL31855(2 genes,1 taxa):	CL9752.Contig1; CL9752.Contig2;
ORTHOMCL31856(2 genes,1 taxa):	CL9774.Contig1; CL9774.Contig2;
ORTHOMCL31857(2 genes,1 taxa):	CL98.Contig2; CL98.Contig7;
ORTHOMCL31859(2 genes,1 taxa):	CL9882.Contig1; CL9882.Contig2;
ORTHOMCL31861(2 genes,1 taxa):	CL9951.Contig1; CL9951.Contig2;
ORTHOMCL31862(2 genes,1 taxa):	CL997.Contig1; CL997.Contig2;
ORTHOMCL32206(2 genes,1 taxa):	Unigene1004; Unigene4238;
ORTHOMCL32208(2 genes,1 taxa):	Unigene1148; Unigene5314;
ORTHOMCL32209(2 genes,1 taxa):	Unigene1228; Unigene4598;
ORTHOMCL32211(2 genes,1 taxa):	Unigene1317; Unigene4299;
ORTHOMCL32212(2 genes,1 taxa):	Unigene1320; Unigene4578;
ORTHOMCL32213(2 genes,1 taxa):	Unigene1425; Unigene1426;
ORTHOMCL32214(2 genes,1 taxa):	Unigene1600; Unigene4011;
ORTHOMCL32215(2 genes,1 taxa):	Unigene1610; Unigene1884;
ORTHOMCL32216(2 genes,1 taxa):	Unigene1714; Unigene4024;
ORTHOMCL32218(2 genes,1 taxa):	Unigene1782; Unigene4679;
ORTHOMCL32219(2 genes,1 taxa):	Unigene1783; Unigene4680;
ORTHOMCL32220(2 genes,1 taxa):	Unigene1784; Unigene4684;
ORTHOMCL32221(2 genes,1 taxa):	Unigene1815; Unigene1816;
ORTHOMCL32222(2 genes,1 taxa):	Unigene1831; Unigene4344;
ORTHOMCL32224(2 genes,1 taxa):	Unigene1876; Unigene1877;
ORTHOMCL32225(2 genes,1 taxa):	Unigene208; Unigene4461;
ORTHOMCL32227(2 genes,1 taxa):	Unigene2193; Unigene2194;
ORTHOMCL32228(2 genes,1 taxa):	Unigene2271; Unigene3771;
ORTHOMCL32229(2 genes,1 taxa):	Unigene2294; Unigene348;
ORTHOMCL32231(2 genes,1 taxa):	Unigene2417; Unigene3249;
ORTHOMCL32232(2 genes,1 taxa):	Unigene2612; Unigene963;
ORTHOMCL32233(2 genes,1 taxa):	Unigene2833; Unigene4172;
ORTHOMCL32234(2 genes,1 taxa):	Unigene2991; Unigene954;
ORTHOMCL32236(2 genes,1 taxa):	Unigene3103; Unigene3104;
ORTHOMCL32237(2 genes,1 taxa):	Unigene3450; Unigene3451;
ORTHOMCL32238(2 genes,1 taxa):	Unigene3632; Unigene3633;
ORTHOMCL32239(2 genes,1 taxa):	Unigene3744; Unigene4065;
ORTHOMCL32241(2 genes,1 taxa):	Unigene3985; Unigene3986;
ORTHOMCL32244(2 genes,1 taxa):	Unigene4254; Unigene4255;
ORTHOMCL32246(2 genes,1 taxa):	Unigene4363; Unigene4364;
ORTHOMCL32247(2 genes,1 taxa):	Unigene4373; Unigene4374;
ORTHOMCL32250(2 genes,1 taxa):	Unigene5354; Unigene5355;
ORTHOMCL32252(2 genes,1 taxa):	Unigene645; Unigene646;
ORTHOMCL32253(2 genes,1 taxa):	Unigene719; Unigene720;
ORTHOMCL3777(10 genes,1 taxa):	CL170.Contig1; CL170.Contig2; CL170.Contig7; Unigene1145; Unigene1146; Unigene2638; Unigene2639; Unigene3412; Unigene4083; Unigene703;
ORTHOMCL3779(10 genes,1 taxa):	CL254.Contig11; CL254.Contig12; CL254.Contig14; CL254.Contig1; CL254.Contig2; CL254.Contig3; CL254.Contig5; CL254.Contig7; CL25879.Contig1; CL27740.Contig1;
ORTHOMCL3792(10 genes,1 taxa):	CL9.Contig12; CL9.Contig14; CL9.Contig15; CL9.Contig16; CL9.Contig22; CL9.Contig28; CL9.Contig29; CL9.Contig4; CL9.Contig8; CL9.Contig9;
ORTHOMCL4877(9 genes,1 taxa):	CL118.Contig11; CL118.Contig1; CL118.Contig2; CL118.Contig3; CL118.Contig6; CL118.Contig7; CL118.Contig8; CL118.Contig9; CL17695.Contig1;
ORTHOMCL4879(9 genes,1 taxa):	CL128.Contig12; CL128.Contig13; CL128.Contig14; CL128.Contig16; CL128.Contig2; CL128.Contig4; CL128.Contig6; CL128.Contig7; CL128.Contig8;
ORTHOMCL805(19 genes,1 taxa):	CL21451.Contig1;; CL21955.Contig1;CL24281.Contig1;;CL24464.Contig1;;CL24509.Contig1;;CL24517.Contig1;CL25009.Contig1;; CL25340.Contig1;; CL25617.Contig1;; CL25638.Contig1;;CL26261.Contig1;;CL26979.Contig1;;Unigene1136;; Unigene1150;; Unigene1789;; Unigene4408;; Unigene4596;; Unigene4669;; Unigene4772;;
ORTHOMCL8717(7 genes,1 taxa):	CL128.Contig10;; CL128.Contig11;; CL128.Contig15;; CL128.Contig1;; CL128.Contig3;; CL128.Contig5;; CL128.Contig9;;
ORTHOMCL8778(7 genes,1 taxa):	Unigene1275;; Unigene1278;; Unigene1279;; Unigene1597;; Unigene1812;; Unigene1824;; Unigene875;;
