# Supplementary material for: Transcriptome Analysis of Barbarea vulgaris Infested with Diamondback Moth (Plutella xylostella) Larvae
Source: PLoS One. 2013 May 16;8(5):e64481. doi: 10.1371/journal.pone.0064481 (PMC3655962; doi:10.1371/journal.pone.0064481)
Supplement: Table S6 — Annotation of B.Vulgaris specific genes. (XLS) [file pone.0064481.s008.xls]

## Sheet: Sheet1
Table S6. Annotation of B.Vulgaris specific genes
geneID	geneLength	0_1_rawreads(19061514)	0_1_RPKM	1_1_rawreads(9557540)	1_1_RPKM	4_3_rawreads(9210390)	4_3_RPKM	8_3_rawreads(9220334)	8_3_RPKM	12_3_rawreads(9733558)	12_3_RPKM	24_3_rawreads(9038286)	24_3_RPKM	48_4_rawreads(9610094)	48_4_RPKM	LR1	LR2	LR3	LR4	LR5	LR6	Nr-ID	Nr-Score	Nr-Evalue	Nr-annotation 1
CL7962.Contig2_All	704	24	1.7885	37	5.499	26	4.0098	14	2.1568	11	1.6053	14	2.2002	20	2.9562	1.62042	1.16478	0.270142	-0.155907	0.298885	0.724994	gi|18394837|ref|NP_564108.1|	403	1e-111	Alba DNA/RNA-binding protein
CL18146.Contig1_All	572	48	4.4024	45	8.2313	26	4.9351	9	1.7065	21	3.7718	9	1.7408	6	1.0915	0.90283	0.164789	-1.36725	-0.223037	-1.33854	-2.01198	gi|186507183|ref|NP_001118500.1|	233	2e-60	apurinic endonuclease-redox protein
CL18733.Contig1_All	667	2	0.1573	4	0.6275	6	0.9767	3	0.4878	11	1.6943	2	0.3318	2	0.312	1.9961	2.6344	1.63277	3.4291	1.0768	0.988027	gi|357462657|ref|XP_003601610.1|	153	2e-36	Arginine/serine-rich splicing factor
CL1130.Contig1_All	562	77	7.1878	14	2.6064	52	10.0459	22	4.2456	14	2.5593	2	0.3937	6	1.1109	-1.46349	0.482985	-0.759582	-1.4898	-4.19038	-2.69382	gi|15235112|ref|NP_194280.1|	316	1e-85	arginine/serine-rich-splicing factor RSP40
CL98.Contig7_All	1272	131	5.4029	62	5.0999	69	5.8896	41	3.4958	35	2.8269	15	1.3047	14	1.1453	-0.083265	0.124436	-0.628111	-0.934513	-2.05002	-2.23801	gi|15229135|ref|NP_189853.1|	639	0	chromatin remodeling 38
CL5886.Contig1_All	1156	127	5.7635	129	11.6758	126	11.8341	60	5.6292	133	11.8201	28	2.6799	2	0.18	1.0185	1.03793	-0.0340153	1.03623	-1.10477	-5.00088	gi|42565171|ref|NP_189132.2|	240	3e-62	Helicase/SANT-associated, DNA binding protein
CL5886.Contig2_All	1159	234	10.5919	114	10.2914	57	5.3397	67	6.2697	48	4.2549	38	3.6276	77	6.9132	-0.0415222	-0.988131	-0.756493	-1.31576	-1.54587	-0.615536	gi|42565171|ref|NP_189132.2|	236	5e-61	Helicase/SANT-associated, DNA binding protein
CL1171.Contig3_All	971	159	8.5905	58	6.2497	63	7.0444	37	4.1327	43	4.5496	53	6.0391	19	2.0361	-0.458955	-0.286265	-1.05566	-0.917002	-0.508409	-2.07693	gi|297843464|ref|XP_002889613.1|	238	1e-61	nuclear deih-boxhelicase
CL17695.Contig1_All	787	57	3.7996	24	3.1907	42	5.7942	35	4.8233	24	3.133	4	0.5623	9	1.19	-0.251975	0.608762	0.344173	-0.278303	-2.75644	-1.67489	gi|334184290|ref|NP_179414.2|	260	1e-68	nucleolar complex protein 2-like protein
CL2311.Contig1_All	842	44	2.7415	15	1.8639	15	1.9342	2	0.2576	6	0.7321	5	0.657	3	0.3708	-0.556641	-0.503228	-3.41176	-1.90485	-2.061	-2.88625	gi|297825665|ref|XP_002880715.1|	350	1e-95	nucleotidyltransferase family protein
CL571.Contig1_All	829	30	1.8985	40	5.0485	18	2.3574	8	1.0466	18	2.2307	40	5.3385	36	4.5188	1.41099	0.312337	-0.85915	0.232637	1.49157	1.25108	gi|110742311|dbj|BAE99080.1|	402	1e-111	telomeric DNA-binding protein 1
CL2311.Contig2_All	1468	155	5.5392	79	5.6306	78	5.7689	53	3.9156	80	5.5988	23	1.7335	38	2.6936	0.023611	0.0586186	-0.500444	0.01544	-1.67599	-1.04014	gi|18400958|ref|NP_565611.1|	348	1e-94	poly(A) polymerase 2
CL2052.Contig4_All	1326	125	4.9455	63	4.9711	22	1.8014	66	5.3983	51	3.9514	56	4.6726	51	4.0022	0.00744874	-1.457	0.126389	-0.323752	-0.0818908	-0.305323	gi|145330328|ref|NP_001077989.1|	311	1e-83	Poly(ADP-ribose) glycohydrolase 1
CL2052.Contig5_All	1744	143	4.3016	33	1.9798	61	3.7976	67	4.1666	52	3.0633	28	1.7763	29	1.7303	-1.11952	-0.179785	-0.0460028	-0.489787	-1.276	-1.31385	gi|145330328|ref|NP_001077989.1|	311	2e-83	Poly(ADP-ribose) glycohydrolase 1
CL15926.Contig1_All	414	49	6.2092	19	4.8018	13	3.4093	18	4.7155	12	2.9779	12	3.207	3	0.754	-0.370832	-0.864932	-0.396997	-1.06011	-0.953183	-3.04177	gi|30696485|ref|NP_176287.3|	120	8e-27	Splicing factor U2af large subunit B
CL56.Contig5_All	1520	69	2.3815	41	2.8222	23	1.6429	16	1.1416	21	1.4194	16	1.1646	7	0.4792	0.24495	-0.535626	-1.06081	-0.746589	-1.03204	-2.31317	gi|79597237|ref|NP_850609.2|	135	2e-30	histone deacetylase 15
CL13480.Contig1_All	336	46	7.1823	4	1.2456	29	9.3709	21	6.7785	37	11.3133	19	6.2565	60	18.5817	-2.52761	0.383742	-0.0834799	0.655502	-0.19909	1.37136	gi|15222199|ref|NP_172161.1|	120	5e-27	histone H1.1
CL4297.Contig1_All	1030	365	18.5908	196	19.9101	163	17.1819	146	15.3734	176	17.5551	45	4.8338	68	6.8698	0.0989116	-0.113699	-0.274153	-0.0826986	-1.94336	-1.43625	gi|226496737|ref|NP_001151785.1|	67	5e-10	polyadenylate-binding protein 2
CL3435.Contig2_All	815	151	9.7199	71	9.115	69	9.1921	29	3.8592	46	5.7987	35	4.7514	40	5.1071	-0.0926988	-0.080547	-1.33264	-0.745212	-1.03259	-0.928437	gi|356495737|ref|XP_003516730.1|	329	3e-89	protein SMG9-like
CL8677.Contig2_All	1939	135	3.6526	26	1.403	60	3.3597	79	4.4188	66	3.497	22	1.2553	20	1.0733	-1.38041	-0.120591	0.274731	-0.062806	-1.54089	-1.76687	gi|225431711|ref|XP_002267516.1|	420	1e-144	similar to HDA14
CL209.Contig4_All	772	86	5.8442	42	5.6923	46	6.4694	32	4.4956	47	6.2547	39	5.5893	14	1.887	-0.0379939	0.146626	-0.378492	0.0979351	-0.0643379	-1.63091	gi|334185308|ref|NP_187937.2|	137	2e-31	varicose-related protein
CL10067.Contig1_All	753	46	3.2048	23	3.1959	40	5.7675	48	6.9135	41	5.5939	38	5.5834	48	6.6331	-0.00401206	0.847712	1.10918	0.80362	0.80091	1.04945	gi|240255941|ref|NP_567501.4|	167	2e-40	armadillo/beta-catenin-like repeat-containing protein
Unigene3780_All	424	27	3.3407	0	0.001	0	0.001	18	4.6043	0	0.001	6	1.5657	14	3.4359	-11.7059	-11.7059	0.462831	-11.7059	-1.09334	0.0405376	gi|297817180|ref|XP_002876473.1|	53.9	7e-07	ATMBF1B/MBF1B(MULTIPROTEIN BRIDGING FACTOR 1B)
CL8561.Contig4_All	523	41	4.1127	19	3.8011	2	0.4152	5	1.0369	6	1.1786	3	0.6346	4	0.7958	-0.113669	-3.30821	-1.98781	-1.80301	-2.69617	-2.36961	gi|297817180|ref|XP_002876473.1|	53.9	1e-06	ATMBF1B/MBF1B
CL13122.Contig1_All	319	24	3.947	11	3.6079	6	2.0421	8	2.7199	32	10.3059	12	4.162	32	10.4383	-0.129597	-0.950703	-0.537203	1.38464	0.0765204	1.40306	gi|2252850|gb|AAB62848.1|	137	4e-32	contains region of similarity to DNA binding protein
CL8457.Contig1_All	1315	41	1.6357	10	0.7957	12	0.9908	13	1.0722	19	1.4844	4	0.3365	1	0.0791	-1.03961	-0.723242	-0.609334	-0.140028	-2.28123	-4.37009	gi|15225229|ref|NP_180167.1|	586	1e-166	upstream element-binding protein
CL8457.Contig2_All	1548	158	5.3546	123	8.3136	45	3.1562	33	2.312	60	3.9821	42	3.0019	63	4.2349	0.634695	-0.76259	-1.21164	-0.427249	-0.834903	-0.338451	gi|15225229|ref|NP_180167.1|	584	1e-165	upstream element-binding protein
CL214.Contig2_All	947	34	1.8835	17	1.8782	51	5.8471	36	4.1229	17	1.8443	38	4.4396	17	1.868	-0.00406534	1.63431	1.13024	-0.0303427	1.23701	-0.0119216	gi|42564117|ref|NP_187929.4|	379	1e-104	GBF-interacting protein 1
CL2048.Contig2_All	771	72	4.8991	24	3.2569	18	2.5348	24	3.3761	31	4.1308	20	2.8701	10	1.3496	-0.589017	-0.950645	-0.537159	-0.246096	-0.771416	-1.85998	gi|18408807|ref|NP_566916.1|	54.7	2e-08	protein defective in meristem silencing 3
CL2048.Contig1_All	969	50	2.707	60	6.4786	37	4.1457	3	0.3358	18	1.9084	4	0.4567	16	1.7182	1.25899	0.614921	-3.01102	-0.504331	-2.56738	-0.655797	gi|18408807|ref|NP_566916.1|	58.2	3e-10	protein defective in meristem silencing 3
CL3272.Contig1_All	946	103	5.712	45	4.9771	38	4.3613	46	5.2738	55	5.9731	5	0.5848	7	0.77	-0.198691	-0.389238	-0.115153	0.0644839	-3.28798	-2.89107	gi|334182742|ref|NP_173577.2|	362	5e-99	zinc finger CCCH domain-containing protein
CL3272.Contig2_All	1098	97	4.6346	34	3.2399	28	2.7687	37	3.6547	49	4.5848	4	0.4031	9	0.8529	-0.516496	-0.743236	-0.342692	-0.015586	-3.52324	-2.442	gi|334182742|ref|NP_173577.2|	373	1e-102	zinc finger CCCH domain-containing protein
Unigene4021_All	538	60	5.8508	2	0.389	0	0.001	26	5.2414	7	1.3367	21	4.3187	0	0.001	-3.91079	-12.5144	-0.158682	-2.12996	-0.438037	-12.5144	gi|297793615|ref|XP_002864692.1|	93.6	7e-26	zinc finger family protein
CL2642.Contig1_All	744	32	2.2564	10	1.4063	8	1.1675	6	0.8746	2	0.2762	4	0.5948	1	0.1399	-0.682118	-0.9506	-1.36733	-3.03024	-1.92355	-4.01155	gi|297828674|ref|XP_002882219.1|	332	3e-90	zinc finger family protein
CL2642.Contig2_All	827	21	1.3322	18	2.2773	12	1.5754	35	4.59	38	4.7207	12	1.6054	51	6.4171	0.773514	0.241907	1.78468	1.82519	0.269122	2.26811	gi|297828674|ref|XP_002882219.1|	331	9e-90	zinc finger family protein
CL95.Contig14_All	1331	0	0.001	2	0.1572	2	0.1631	2	0.163	20	1.5438	20	1.6625	2	0.1564	7.29646	7.34961	7.34873	10.5923	10.6991	7.2891	gi|297831072|ref|XP_002883418.1|	291	1e-111	zinc finger family protein
CL12954.Contig1_All	352	158	23.5482	65	19.3208	50	15.4223	59	18.1787	102	29.7705	16	5.0291	38	11.2335	-0.285462	-0.610599	-0.373368	0.338267	-2.22724	-1.06781	gi|226496009|ref|NP_001146845.1|	77.4	6e-14	zinc finger protein 593
Unigene645_All	285	92	16.935	16	5.8739	28	10.6668	31	11.797	24	8.6516	11	4.2703	14	5.1116	-1.52762	-0.666881	-0.521588	-0.968969	-1.9876	-1.72816	gi|42567655|ref|NP_196133.3|	92.8	1e-18	Transcription elongation factor (TFIIS) family protein
CL569.Contig4_All	495	181	19.183	42	8.8776	41	8.9929	42	9.2023	59	12.2455	21	4.6938	43	9.0393	-1.11159	-1.09297	-1.05976	-0.647577	-2.031	-1.08555	gi|334185233|ref|NP_001189856.1|	79.3	2e-21	transcription elongation factor-like protein
CL9480.Contig1_All	418	28	3.5142	11	2.7534	23	5.9741	16	4.1514	16	3.9325	15	3.9704	1	0.2489	-0.351982	0.765525	0.240402	0.16225	0.176088	-3.81956	gi|334185168|ref|NP_001189838.1|	84.7	4e-16	Transcription factor jumonji (jmjC) domain-containing protein
CL9480.Contig2_All	570	76	6.9949	79	14.5013	8	1.5238	46	8.7526	14	2.5234	4	0.7764	23	4.1988	1.05181	-2.19863	0.323408	-1.47093	-3.17143	-0.736326	gi|334185168|ref|NP_001189838.1|	173	1e-42	Transcription factor jumonji (jmjC) domain-containing protein
CL8791.Contig2_All	751	220	15.3683	47	6.548	132	19.0834	65	9.387	132	18.0577	49	7.2189	4	0.5542	-1.23083	0.312361	-0.711222	0.232657	-1.09011	-4.79341	gi|334185168|ref|NP_001189838.1|	221	7e-57	Transcription factor jumonji (jmjC) domain-containing protein
CL8791.Contig1_All	829	164	10.3784	162	20.4463	18	2.3574	113	14.7835	33	4.0897	0	0.001	41	5.1464	0.978256	-2.13832	0.510404	-1.34352	-13.3413	-1.01195	gi|334185168|ref|NP_001189838.1|	259	3e-68	Transcription factor jumonji (jmjC) domain-containing protein
Unigene3086_All	505	258	26.8022	178	36.8793	137	29.4545	40	8.5906	6	1.2206	193	42.2844	160	32.9686	0.46046	0.136137	-1.64152	-4.45669	0.657774	0.298741	gi|30694919|ref|NP_851021.1|	243	7e-64	transcription factor PIF5
CL56.Contig11_All	741	779	55.1521	716	101.099	323	47.3267	180	26.3456	63	8.7348	276	41.2102	350	49.1499	0.874287	-0.220761	-1.06585	-2.65857	-0.420414	-0.166227	gi|30694919|ref|NP_851021.1|	281	7e-75	transcription factor PIF6
CL15.Contig12_All	1198	94	4.1164	47	4.1048	31	2.8095	31	2.8065	52	4.4594	14	1.293	14	1.216	-0.00407125	-0.55107	-0.552611	0.115466	-1.67066	-1.75924	gi|9755669|emb|CAC01821.1|	424	1e-159	transcriptional regulatory-like protein
Unigene2638_All	816	24	1.543	22	2.8209	36	4.79	8	1.0633	9	1.1331	0	0.001	4	0.5101	0.870417	1.63429	-0.537189	-0.445463	-10.5915	-1.59689	gi|6730710|gb|AAF27105.1|AC011809_14	116	4e-27	Similar to MADS-box transcription factor
Unigene703_All	1162	163	7.3591	20	1.8009	8	0.7475	38	3.5468	37	3.2713	6	0.5713	0	0.001	-2.03081	-3.29938	-1.05301	-1.16967	-3.68721	-12.8453	gi|6730710|gb|AAF27105.1|AC011809_14	116	6e-27	Similar to MADS-box transcription factor
CL18520.Contig1_All	1155	21	0.9538	37	3.3518	31	2.9141	18	1.6902	4	0.3558	30	2.8738	111	10.0003	1.81318	1.61129	0.825435	-1.42262	1.5912	3.39021	gi|297853056|ref|XP_002894409.1|	490	1e-137	ANAC019
CL22240.Contig1_All	538	15	1.4627	21	4.084	4	0.8072	0	0.001	2	0.3819	26	5.3469	123	23.79	1.48135	-0.857636	-10.5144	-1.93737	1.87007	4.02365	gi|79313165|ref|NP_001030662.1|	311	4e-84	myb family transcription factor
CL24320.Contig1_All	563	8	0.7455	63	11.7081	5	0.9642	0	0.001	0	0.001	84	16.5076	34	6.2841	3.97315	0.371124	-9.54206	-9.54206	4.46878	3.07543	gi|79313165|ref|NP_001030662.1|	289	2e-77	myb family transcription factor
CL673.Contig3_All	1413	238	8.8364	0	0.001	4	0.3074	27	2.0724	0	0.001	57	4.4632	0	0.001	-13.1092	-4.84527	-2.09216	-13.1092	-0.98538	-13.1092	gi|240254462|ref|NP_179241.4|	478	1e-133	DNA binding / nucleic acid binding / protein binding / zinc ion binding protein
CL21475.Contig1_All	488	7	0.7525	33	7.0754	11	2.4473	19	4.2227	19	4	0	0.001	11	2.3456	3.23305	1.70143	2.4884	2.41024	-9.55555	1.64019	gi|334182404|ref|NP_001184943.1|	182	2e-45	DNA replication ATP-dependent helicase Dna2
CL20519.Contig1_All	295	54	9.6032	14	4.9655	11	4.0485	27	9.9265	6	2.0896	14	5.2507	7	2.4692	-0.951576	-1.24613	0.0477699	-2.20029	-0.871005	-1.95947	gi|297797327|ref|XP_002866548.1|	70.9	5e-12	DNA-binding bromodomain-containing protein
CL4720.Contig2_All	1029	107	5.4552	27	2.7454	60	6.3308	87	9.1697	33	3.2948	22	2.3655	19	1.9214	-0.990616	0.214756	0.749242	-0.727441	-1.20549	-1.50547	gi|15236886|ref|NP_191970.1|	172	8e-42	DNA-binding storekeeper protein-related transcriptional regulator
CL20.Contig3_All	1067	96	4.7201	51	5.001	61	6.2071	14	1.423	36	3.4663	27	2.7997	56	5.4613	0.0833992	0.395102	-1.72988	-0.445421	-0.753545	0.210427	gi|8810469|gb|AAF80130.1|AC024174_12	275	1e-72	Contains similarity to a b-Zip binding protein
CL942.Contig4_All	989	47	2.4931	36	3.8086	37	4.0619	21	2.3029	34	3.5319	18	2.0137	70	7.365	0.61132	0.704214	-0.114489	0.502504	-0.308092	1.56274	gi|15239624|ref|NP_197993.1|	471	1e-132	alfin-like 4 protein
CL7.Contig12_All	402	42	5.4811	24	6.2465	2	0.5402	18	4.8562	12	3.0668	0	0.001	14	3.6239	0.188583	-3.3429	-0.174638	-0.837731	-12.4202	-0.596922	gi|110742811|dbj|BAE99307.1|	151	2e-36	GTL1 - like protein
CL1.Contig12_All	795	2	0.132	0	0.001	8	1.0926	4	0.5457	0	0.001	40	5.5668	87	11.3874	-7.04439	3.04916	2.04757	-7.04439	5.39824	6.43076	gi|15226866|ref|NP_178316.1|	298	6e-80	indeterminate(ID)-domain 5 protein
CL3938.Contig3_All	632	184	15.2737	62	10.2643	94	16.1485	77	13.2138	61	9.9161	21	3.6763	46	7.5738	-0.573414	0.0803506	-0.209004	-0.623205	-2.05472	-1.01196	gi|15237667|ref|NP_196049.1|	380	1e-105	kow domain-containing transcription factor 1
CL18907.Contig1_All	695	12	0.9058	20	3.0109	14	2.1871	6	0.9363	8	1.1826	2	0.3184	34	5.0906	1.73293	1.27175	0.0477783	0.384698	-1.50835	2.49057	gi|6090833|gb|AAF03357.1|AF134486_1	313	2e-84	cytidine deaminase 1
CL318.Contig4_All	1211	31	1.343	4	0.3456	8	0.7172	22	1.9703	5	0.4242	8	0.7309	0	0.001	-1.95828	-0.905012	0.552956	-1.66264	-0.877713	-10.3912	gi|6090833|gb|AAF03357.1|AF134486_1	313	5e-84	cytidine deaminase 1
CL159.Contig6_All	688	67	5.1089	18	2.7374	24	3.7874	54	8.5125	85	12.6928	73	11.7395	57	8.621	-0.900206	-0.431805	0.73657	1.31293	1.20029	0.754843	gi|15241478|ref|NP_199252.1|	289	2e-77	FAD-binding and BBE domain-containing protein
CL5174.Contig3_All	711	56	4.132	48	7.0636	44	6.719	36	5.4914	53	7.6583	54	8.4031	76	11.1229	0.773563	0.701406	0.410334	0.890184	1.02408	1.42862	gi|15242574|ref|NP_195916.1|	277	1e-73	40S ribosomal protein S23-2
CL12449.Contig1_All	338	42	6.5189	74	22.907	20	6.4244	7	2.2461	28	8.5108	14	4.5827	118	36.3277	1.81309	-0.0210668	-1.53721	0.384666	-0.508431	2.47837	gi|145334189|ref|NP_001078475.1|	99.8	1e-20	40S ribosomal protein S6-1
CL12449.Contig2_All	344	75	11.4379	55	16.7285	75	23.6714	45	14.1876	25	7.4664	72	23.1573	45	13.6121	0.548486	1.04932	0.310808	-0.615337	1.01764	0.251067	gi|145334189|ref|NP_001078475.1|	99.8	1e-20	40S ribosomal protein S6-1
CL5875.Contig1_All	806	294	19.1362	0	0.001	0	0.001	0	0.001	0	0.001	0	0.001	611	78.8821	-14.224	-14.224	-14.224	-14.224	-14.224	2.04339	gi|15236049|ref|NP_193470.1|	422	1e-117	60S ribosomal protein L15-2
CL974.Contig1_All	1751	40	1.1984	39	2.3304	33	2.0462	44	2.7253	59	3.4617	14	0.8846	29	1.7234	0.959468	0.771838	1.18531	1.53037	-0.438012	0.524148	gi|15228840|ref|NP_191174.1|	524	1e-147	translation initiation factor eIF-3 subunit 8
CL974.Contig3_All	1896	75	2.0752	93	5.1321	63	3.6076	64	3.661	84	4.5517	11	0.6419	49	2.6892	1.3063	0.797789	0.818987	1.13316	-1.69283	0.373927	gi|15228840|ref|NP_191174.1|	524	1e-156	translation initiation factor eIF-3 subunit 9
Unigene4684_All	538	0	0.001	0	0	2	0.4036	0	0.001	42	8.0204	126	25.9121	0	0.001	0	8.65678	0	12.9695	14.6613	0	gi|302836167|ref|XP_002949644.1|	110	1e-23	ribosomal protein L14 component of cytosolic 80S ribosome and 60S large subunit
Unigene1784_All	558	0	0.001	0	0.001	0	0.001	0	0.001	116	21.3576	24	4.7587	0	0.001	0	0	0	14.3825	12.2164	0	gi|302836167|ref|XP_002949644.1|	110	2e-23	ribosomal protein L14 component of cytosolic 80S ribosome and 60S large subunit
CL23686.Contig1_All	260	36	7.2639	3	1.2073	3	1.2528	2	0.8343	10	3.9514	14	5.9576	5	2.0011	-2.58896	-2.53559	-3.12211	-0.87838	-0.286013	-1.85995	gi|357436123|ref|XP_003588337.1|	60.1	1e-08	Ribosomal protein S10
CL1441.Contig1_All	2365	230	5.102	42	1.8581	73	3.3513	42	1.9261	70	3.0409	110	5.1461	144	6.3358	-1.45723	-0.606342	-1.40538	-0.746565	0.0124166	0.312464	gi|357436123|ref|XP_003588337.1|	381	1e-133	Ribosomal protein S10
CL18011.Contig1_All	319	56	9.2096	33	10.8237	23	7.8281	6	2.0399	14	4.5088	35	12.1392	16	5.2192	0.232983	-0.234476	-2.17464	-1.03039	0.398463	-0.81931	gi|317175942|dbj|BAJ54085.1|	153	6e-37	ribosomal protein S16
CL144.Contig3_All	496	52	5.5	75	15.821	22	4.8157	22	4.8105	33	6.8353	25	5.5766	29	6.084	1.52434	-0.191686	-0.193245	0.313573	0.0199542	0.145589	gi|297801392|ref|XP_002868580.1|	162	2e-39	RNA binding protein
CL11860.Contig1_All	437	22	2.6411	37	8.8588	21	5.2175	16	3.9709	19	4.4668	15	3.7977	28	6.6673	1.74597	0.98222	0.588327	0.758103	0.523987	1.33596	gi|298706732|emb|CBJ29681.1|	62.8	1e-09	RNA helicase
CL19667.Contig1_All	677	82	6.3543	76	11.7457	58	9.3017	84	13.4569	122	18.514	13	2.1246	31	4.7648	0.886328	0.549761	1.08254	1.54281	-1.58054	-0.415318	gi|15242235|ref|NP_200007.1|	280	1e-74	RNA polymerase Rpb6
CL304.Contig2_All	1002	109	5.7069	48	5.0122	77	8.3434	37	4.0049	28	2.8709	7	0.7729	10	1.0385	-0.187263	0.547928	-0.510941	-0.991204	-2.88435	-2.45821	gi|79313347|ref|NP_001030753.1|	405	1e-112	RNA recognition motif (RRM)-containing protein
CL304.Contig3_All	1710	93	2.8532	44	2.6922	49	3.1112	57	3.6152	48	2.8839	14	0.9058	12	0.7302	-0.0837953	0.12489	0.341495	0.0154403	-1.65532	-1.96622	gi|30687254|ref|NP_189032.2|	857	0	RNA recognition motif (RRM)-containing protein
CL1609.Contig3_All	1110	86	4.0646	64	6.0327	45	4.4016	22	2.1496	24	2.2213	11	1.0964	14	1.3124	0.56969	0.114915	-0.919045	-0.871709	-1.89034	-1.63091	gi|297824993|ref|XP_002880379.1|	587	1e-166	RNA recognition motif-containing protein
CL1609.Contig2_All	1194	79	3.4711	45	3.9433	27	2.4552	55	4.9959	66	5.6789	11	1.0193	8	0.6972	0.184011	-0.499552	0.525352	0.710219	-1.76781	-2.31575	gi|297824993|ref|XP_002880379.1|	628	1e-179	RNA recognition motif-containing protein
Unigene668_All	421	31	3.863	13	3.2308	2	0.5158	7	1.8033	21	5.1247	17	4.4677	2	0.4943	-0.25783	-2.90484	-1.09908	0.407746	0.209811	-2.96626	gi|18403559|ref|NP_564591.1|	160	4e-39	RNA-binding protein 8A
CL16229.Contig1_All	528	38	3.7757	22	4.3596	61	12.5435	66	13.557	64	12.453	47	9.8487	30	5.9123	0.207452	1.73212	1.84422	1.72168	1.38319	0.646975	gi|18403559|ref|NP_564591.1|	164	5e-40	RNA-binding protein 9A
CL15755.Contig1_All	735	83	5.9242	65	9.2529	52	7.6814	98	14.4608	68	9.505	103	15.5047	102	14.4406	0.643285	0.374749	1.28746	0.682066	1.38801	1.28544	gi|297814323|ref|XP_002875045.1|	295	5e-79	ATRPS13A（RIBOSOMAL PROTEIN S13A）
CL14338.Contig1_All	565	30	2.7856	38	7.037	13	2.4981	28	5.3748	29	5.2732	2	0.3916	13	2.3942	1.33697	-0.157157	0.948223	0.920691	-2.83054	-0.218444	gi|357121144|ref|XP_003562281.1|	61.6	7e-09	elongation factor Tu, mitochondrial-like
CL17.Contig41_All	1593	10	0.3293	26	1.7077	8	0.5453	12	0.817	16	1.0319	4	0.2778	0	0.001	2.37458	0.727648	1.31093	1.64783	-0.245356	-8.36326	gi|15229833|ref|NP_187777.1|	69.7	1e-10	Lysyl-tRNA synthetase
CL17.Contig45_All	1637	45	1.4421	95	6.072	33	2.1887	55	3.6439	28	1.7573	0	0	20	1.2713	2.074	0.601903	1.33731	0.285189	-10.494	-0.181867	gi|15229833|ref|NP_187777.1|	69.7	1e-10	Lysyl-tRNA synthetase
CL520.Contig1_All	1225	23	0.985	36	3.0748	8	0.709	17	1.5051	12	1.0064	4	0.3613	8	0.6796	1.6423	-0.474338	0.611664	0.0310082	-1.44693	-0.535438	gi|15223829|ref|NP_172913.1|	356	1e-107	Valyl-tRNA synthetase
CL20069.Contig1_All	782	50	3.3543	62	8.2954	2	0.2777	12	1.6643	31	4.0727	20	2.8297	81	10.7783	1.3063	-3.59441	-1.0111	0.279974	-0.245363	1.68405	gi|297803230|ref|XP_002869499.1|	379	1e-104	DNAJ heat shock family protein
CL9951.Contig1_All	791	88	5.8365	69	9.127	276	37.8839	332	45.5213	136	17.6641	89	12.4488	2	0.2631	0.645037	2.69841	2.96337	1.59764	1.09283	-4.47142	gi|110739797|dbj|BAF01805.1|	390	1e-108	HSP like protein
CL80.Contig3_All	630	74	6.1622	18	2.9894	33	5.6872	9	1.5494	19	3.0984	3	0.5269	0	0.001	-1.04359	-0.115727	-1.99174	-0.991922	-3.54784	-12.5892	gi|15223730|ref|NP_177804.1|	209	3e-53	HSP20-like chaperone
CL23726.Contig1_All	406	91	11.7587	1	0.2577	90	24.0679	0	0.001	0	0.001	0	0.001	129	33.0625	-5.51189	1.03338	-13.5214	-13.5214	-13.5214	1.49147	gi|18409862|ref|NP_566986.1|	204	4e-52	tetratricopeptide repeat domain-containing protein
CL16849.Contig1_All	488	478	51.3867	330	70.7535	341	75.8676	322	71.5631	325	68.4214	221	50.1056	58	12.3675	0.461407	0.562089	0.477821	0.413053	-0.0364232	-2.05484	gi|18409862|ref|NP_566986.1|	204	3e-52	tetratricopeptide repeat domain-containing protein
CL936.Contig3_All	435	17	2.0502	27	6.4942	11	2.7455	17	4.2385	15	3.5427	8	2.0348	8	1.9137	1.66339	0.421304	1.04779	0.789085	-0.0108777	-0.0994	gi|297807747|ref|XP_002871757.1|	222	1e-57	tetratricopeptide repeat domain-containing protein
CL770.Contig1_All	1143	6	0.2754	11	1.0069	8	0.7599	12	1.1386	6	0.5393	14	1.3552	24	2.1849	1.87032	1.46428	2.04766	0.969559	2.29891	2.98797	gi|18406005|ref|NP_565976.1|	626	1e-178	tetratricopetide-repeat thioredoxin-like 3
CL95.Contig27_All	1066	0	0.001	2	0.1963	8	0.8148	2	0.2035	8	0.771	2	0.2076	8	0.7809	7.61692	9.6703	7.66888	9.59059	7.69766	9.60899	gi|11762236|gb|AAG40396.1|AF325044_1	432	1e-120	ankyrin homolog
CL95.Contig22_All	1125	5	0.2332	4	0.372	4	0.386	1	0.0964	7	0.6393	12	1.1802	141	13.0418	0.673735	0.727033	-1.27446	1.45493	2.33939	5.80543	gi|11762236|gb|AAG40396.1|AF325044_1	442	1e-123	ankyrin homolog
CL95.Contig20_All	1388	5	0.189	1	0.0754	3	0.2347	3	0.2344	17	1.2583	3	0.2391	2	0.1499	-1.32575	0.312432	0.310586	2.73502	0.339228	-0.334386	gi|11762236|gb|AAG40396.1|AF325044_1	263	1e-105	ankyrin homolog
CL10985.Contig1_All	376	106	14.7897	40	11.1308	142	41.0036	84	24.2295	134	36.6138	100	29.4257	82	22.6933	-0.410036	1.47116	0.712172	1.30779	0.992484	0.617674	gi|15239682|ref|NP_200273.1|	139	1e-32	ankyrin repeat-containing protein
CL73.Contig13_All	1553	85	2.8714	34	2.2907	34	2.377	65	4.5394	89	5.8877	54	3.8471	26	1.7421	-0.325966	-0.272612	0.660747	1.03595	0.422017	-0.720927	gi|297801962|ref|XP_002868865.1|	533	1e-150	calcium-binding EF hand family protein
CL8191.Contig3_All	587	19	1.6981	8	1.426	19	3.5143	10	1.8476	12	2.1003	185	34.8696	51	9.0407	-0.251947	1.04932	0.121731	0.306674	4.35998	2.41251	gi|15222395|ref|NP_172220.1|	221	7e-57	class I heat shock protein
CL11196.Contig2_All	454	213	24.6131	13	2.996	74	17.6969	45	10.75	26	5.8836	35	8.5295	61	13.9813	-3.03832	-0.47593	-1.19509	-2.06466	-1.52889	-0.815928	gi|4587537|gb|AAD25768.1|AC006577_4	122	1e-27	Belongs to the PF|00240 Ubiquitin family
CL11196.Contig1_All	462	46	5.2235	70	15.8529	25	5.8752	22	5.1646	17	3.7804	40	9.5793	136	30.6316	1.60166	0.169621	-0.0163602	-0.466478	0.874903	2.55193	gi|4587537|gb|AAD25768.1|AC006577_4	116	1e-25	Belongs to the PF|00240 Ubiquitin family
CL23781.Contig1_All	1455	20	0.7211	4	0.2876	32	2.3879	26	1.938	22	1.5534	6	0.4562	2	0.143	-1.32614	1.72747	1.4263	1.10716	-0.660533	-2.33418	gi|21553635|gb|AAM62728.1|	456	1e-160	cysteine synthase
CL31.Contig12_All	926	41	2.3228	46	5.1976	41	4.8072	38	4.4507	20	2.2189	3	0.3584	17	1.9103	1.16198	1.04933	0.938167	-0.0660203	-2.69622	-0.282066	gi|297850424|ref|XP_002893093.1|	71.2	2e-11	EMB2719
CL22.Contig13_All	1528	28	0.9613	17	1.1641	12	0.8527	0	0.001	8	0.5379	6	0.4345	2	0.1362	0.276156	-0.172948	-9.90884	-0.837649	-1.14563	-2.81926	gi|297821531|ref|XP_002878648.1|	532	1e-150	SCPL11
CL17459.Contig2_All	274	24	4.5952	2	0.7637	25	9.9063	23	9.104	33	12.3735	4	1.6152	5	1.8989	-2.58905	1.10822	0.986373	1.42905	-1.50841	-1.27496	gi|42568147|ref|NP_198465.3|	102	2e-21	tyrosine aminotransferase
CL149.Contig5_All	892	22	1.2939	0	0.001	25	3.043	21	2.5533	10	1.1518	14	1.7365	13	1.5165	-10.3375	1.23377	0.980637	-0.167836	0.424456	0.229019	gi|334184421|ref|NP_001189593.1|	218	1e-55	ubiquitin carboxyl-terminal hydrolase 19
CL149.Contig3_All	802	33	2.1586	7	0.9132	8	1.083	26	3.516	42	5.3803	4	0.5518	6	0.7785	-1.24109	-0.995063	0.703839	1.31759	-1.96788	-1.47133	gi|297825441|ref|XP_002880603.1|	338	4e-92	ubiquitin carboxyl-terminal hydrolase family protein
CL85.Contig2_All	951	317	17.4872	98	10.782	143	16.3259	174	19.8437	113	12.2075	61	7.0968	49	5.3615	-0.697674	-0.0991368	0.182382	-0.518532	-1.30106	-1.70559	gi|297810771|ref|XP_002873269.1|	575	1e-163	ubiquitin-specific protease 12
CL22.Contig9_All	550	20	1.9077	24	4.5656	25	4.9351	14	2.7607	18	3.3623	20	4.0233	37	7.0002	1.25897	1.37125	0.5332	0.817614	1.07655	1.87556	gi|15227772|ref|NP_179883.1|	318	4e-86	serine carboxypeptidase-like 10
CL22.Contig10_All	1010	6	0.3117	5	0.518	6	0.645	16	1.7181	11	1.1189	0	0.001	0	0.001	0.732794	1.04914	2.46258	1.84385	-8.28401	-8.28401	gi|15227765|ref|NP_179876.1|	217	3e-96	serine carboxypeptidase-like 12
CL22.Contig20_All	1387	0	0.001	2	0.1509	9	0.7045	3	0.2346	19	1.4074	3	0.2393	3	0.2251	7.23745	9.46046	7.87406	10.4588	7.90268	7.81442	gi|15227765|ref|NP_179876.1|	498	0	serine carboxypeptidase-like 13
CL6701.Contig1_All	996	249	13.1154	141	14.812	105	11.446	30	3.2667	77	7.9425	31	3.4436	30	3.1343	0.175505	-0.196418	-2.00536	-0.723597	-1.92927	-2.06505	gi|292630954|sp|Q0WT31.2|PMTP_ARATH	579	1e-164	Probable methyltransferase PMT25
CL6701.Contig2_All	996	121	6.3734	93	9.7696	92	10.0288	148	16.1159	129	13.3063	64	7.1094	64	6.6864	0.616236	0.654014	1.33835	1.06197	0.157665	0.0691665	gi|292630954|sp|Q0WT31.2|PMTP_ARATH	575	1e-163	Probable methyltransferase PMT25
CL208.Contig4_All	1191	6	0.2643	16	1.4056	10	0.9116	10	0.9106	6	0.5176	2	0.1858	0	0.001	2.41094	1.78622	1.78464	0.969661	-0.508426	-8.04603	gi|209572712|sp|Q9LFU5.3|TRM1_ARATH	419	1e-116	Probable N(2),N(2)-dimethylguanosine tRNA methyltransferase 1
CL1082.Contig4_All	2266	54	1.2502	100	4.6174	46	2.204	112	5.3606	145	6.5741	11	0.5371	18	0.8266	1.88492	0.817965	2.10024	2.39463	-1.2189	-0.596898	gi|75313529|sp|Q9SK99.1|PTR11_ARATH	525	0	Probable peptide/nitrate transporter
CL14589.Contig1_All	693	13	0.9841	23	3.4725	15	2.3501	10	1.565	6	0.8895	18	2.8738	11	1.6517	1.8191	1.25585	0.669286	-0.14581	1.54608	0.747075	gi|334184241|ref|NP_001189531.1|	184	1e-45	RING/U-box domain-containing protein
CL14589.Contig2_All	806	62	4.0355	26	3.3751	6	0.8082	21	2.8258	41	5.2261	26	3.569	16	2.0657	-0.257817	-2.31996	-0.514088	0.372987	-0.177228	-0.966117	gi|334184241|ref|NP_001189531.1|	184	2e-45	RING/U-box domain-containing protein
CL10187.Contig1_All	664	30	2.3703	29	4.5697	91	14.8797	38	6.2068	73	11.2949	24	3.9991	30	4.7014	0.94703	2.6502	1.38878	2.25253	0.754606	0.988021	gi|18398633|ref|NP_566356.1|	307	1e-82	RING/U-box domain-containing protein
CL10187.Contig2_All	771	34	2.3135	46	6.2425	66	9.2942	33	4.6421	84	11.1932	66	9.4712	106	14.3062	1.43205	2.00625	1.0047	2.27447	2.03347	2.62849	gi|18398633|ref|NP_566356.1|	367	1e-101	RING/U-box domain-containing protein
CL52.Contig13_All	881	7	0.4168	20	2.3752	9	1.1091	8	0.9848	10	1.1661	16	2.0094	14	1.6536	2.51062	1.41196	1.24048	1.48426	2.26934	1.98818	gi|297791073|ref|XP_002863421.1|	411	1e-114	F-box family protein
CL52.Contig15_All	912	32	1.8408	52	5.9657	28	3.3334	58	6.8974	40	4.506	34	4.1248	48	5.4767	1.69636	0.856662	1.90572	1.29151	1.16399	1.57297	gi|297791073|ref|XP_002863421.1|	427	1e-119	F-box family protein
CL52.Contig11_All	1033	20	1.0157	37	3.7476	36	3.7838	32	3.3597	59	5.8679	25	2.6776	41	4.1301	1.88349	1.89736	1.72586	2.53037	1.39847	2.0237	gi|297791073|ref|XP_002863421.1|	406	1e-112	F-box family protein
CL32.Contig5_All	835	86	5.4032	14	1.7543	12	1.5603	40	5.1955	18	2.2147	60	7.9502	14	1.7447	-1.62292	-1.79199	-0.0565515	-1.2867	0.557177	-1.63084	gi|297835440|ref|XP_002885602.1|	241	8e-63	F-box family protein
CL15735.Contig1_All	691	107	8.1236	34	5.1482	40	6.285	22	3.453	36	5.3525	14	2.2416	8	1.2047	-0.658051	-0.370206	-1.23427	-0.601906	-1.85759	-2.75345	gi|75264357|sp|Q9LXS0.1|FB206_ARATH	268	5e-71	F-box protein
CL5418.Contig1_All	767	11	0.7524	43	5.8658	20	2.8311	70	9.8982	111	14.8681	69	9.9533	0	0	2.96276	1.91179	3.71759	4.30458	3.7256	-9.55536	gi|297801286|ref|XP_002868527.1|	323	2e-87	aspartyl protease family protein
CL5418.Contig2_All	779	102	6.8692	16	2.149	93	12.9619	75	10.4418	50	6.5942	36	5.113	227	30.3222	-1.67648	0.916063	0.604156	-0.0589444	-0.425972	2.14216	gi|18421660|ref|NP_568551.1|	322	3e-87	aspartyl protease family protein
CL318.Contig5_All	1206	28	1.218	3	0.2603	2	0.1801	4	0.3597	0	0.001	6	0.5504	0	0.001	-2.22627	-2.75764	-1.75965	-10.2503	-1.14596	-10.2503	gi|18391062|ref|NP_563851.1|	176	5e-43	aspartyl protease-like protein
CL3657.Contig1_All	1193	59	2.5945	26	2.2803	17	1.5471	26	2.3637	43	3.703	44	4.0806	74	6.4545	-0.186233	-0.74589	-0.13441	0.513238	0.653325	1.31485	gi|297829212|ref|XP_002882488.1|	562	1e-159	AT-IMP（Tissue Inhibitor of Metalloproteinase ）
CL3657.Contig2_All	1286	57	2.3253	28	2.2781	56	4.7279	48	4.0481	23	1.8374	32	2.7531	73	5.9068	-0.0295858	1.02378	0.799828	-0.339751	0.24364	1.34496	gi|297829212|ref|XP_002882488.1|	562	1e-159	AT-IMP
CL10857.Contig1_All	324	12	1.943	9	2.9064	6	2.0106	24	8.0338	12	3.8051	24	8.1956	24	7.7079	0.580947	0.0493402	2.0478	0.969648	2.07656	1.98805	gi|30694718|ref|NP_850716.1|	96.3	1e-19	Cysteine proteinases-like protein
CL9498.Contig1_All	646	24	1.949	16	2.5914	38	6.3866	46	7.7229	8	1.2723	43	7.3646	12	1.933	0.410998	1.71231	1.98641	-0.615295	1.91787	-0.0118925	gi|15228805|ref|NP_188902.1|	380	1e-105	proteasome subunit beta type-2-A
CL9498.Contig2_All	666	56	4.4112	45	7.0696	27	4.4016	16	2.6055	33	5.0906	14	2.3258	91	14.218	0.680457	-0.00314313	-0.759611	0.206665	-0.923444	1.68848	gi|15228805|ref|NP_188902.1|	380	1e-105	proteasome subunit beta type-2-A
Unigene1136_All	284	0	0.001	0	0.001	0	0.001	0	0.001	33	11.9378	8	3.1166	0	0.001	0	0	0	13.5432	11.6058	0	gi|348666655|gb|EGZ06482.1|	52.8	2e-06	serine protease trypsin-like protein
Unigene1789_All	343	0	0.001	0	0.001	0	0.001	0	0.001	107	32.0493	69	22.2571	0	0.001	0	0	0	14.968	14.442	0	gi|348666667|gb|EGZ06494.1|	53.9	7e-07	serine protease trypsin-like protein
Unigene1150_All	385	0	0.001	0	0.001	0	0.001	0	0.001	49	13.0757	8	2.299	0	0.001	0	0	0	13.6746	11.1668	0	gi|348672515|gb|EGZ12335.1|	78.6	3e-14	serine protease trypsin-like protein
Unigene4669_All	783	0	0.001	0	0.001	0	0.001	0	0.001	17	2.2306	183	25.8585	0	0.001	0	0	0	11.1232	14.6584	0	gi|348666667|gb|EGZ06494.1|	106	3e-22	serine protease trypsin-like protein
CL24517.Contig1_All	814	0	0.001	0	0.001	0	0.001	0	0.001	398	50.2328	567	77.0677	0	0.001	0	0	0	15.6163	16.2338	0	gi|348690101|gb|EGZ29915.1|	114	2e-24	serine protease trypsin-like protein
CL24281.Contig1_All	824	0	0.001	0	0.001	0	0.001	0	0.001	457	56.9793	1044	140.18	0	0.001	0	0	0	15.7982	17.0969	0	gi|348672515|gb|EGZ12335.1|	115	8e-25	serine protease trypsin-like protein
CL26979.Contig1_All	879	0	0.001	0	0.001	0	0.001	0	0.001	228	26.6486	173	21.7757	0	0.001	0	0	0	14.7018	14.4104	0	gi|348690101|gb|EGZ29915.1|	110	3e-23	serine protease trypsin-like protein
CL25009.Contig1_All	881	0	0.001	0	0.001	0	0.001	0	0.001	120	13.9937	149	18.7122	0	0.001	0	0	0	13.7725	14.1917	0	gi|348690101|gb|EGZ29915.1|	99.4	7e-20	serine protease trypsin-like protein
CL24464.Contig1_All	896	0	0.001	0	0.001	0	0.001	0	0.001	212	24.3084	516	63.717	0	0.001	0	0	0	14.5692	15.9594	0	gi|348690101|gb|EGZ29915.1|	93.6	4e-18	serine protease trypsin-like protein
CL25638.Contig1_All	683	0	0.001	0	0.001	0	0.001	0	0.001	254	38.2069	488	79.052	0	0.001	0	0	0	15.2215	16.2705	0	gi|224005849|ref|XP_002291885.1|	55.8	5e-07	trypsin-like serine protease
CL24509.Contig1_All	712	0	0.001	0	0.001	0	0.001	2	0.3047	126	18.181	87	13.5193	0	0.001	0	0	8.25125	14.1501	13.7227	0	gi|224005849|ref|XP_002291885.1|	98.2	1e-19	trypsin-like serine protease
CL25617.Contig1_All	824	0	0.001	0	0.001	0	0.001	0	0.001	160	19.949	90	12.0845	0	0.001	0	0	0	14.284	13.5609	0	gi|224005849|ref|XP_002291885.1|	89.7	5e-17	trypsin-like serine protease
CL21451.Contig1_All	912	0	0.001	0	0.001	0	0.001	0	0.001	133	14.9825	513	62.2353	0	0.001	0	0	0	13.871	15.9254	0	gi|224005849|ref|XP_002291885.1|	105	1e-21	trypsin-like serine protease
CL21955.Contig1_All	828	0	0.001	0	0.001	0	0.001	0	0.001	91	11.2912	479	64.0058	0	0.001	0	0	0	13.4629	15.9659	0	gi|224005945|ref|XP_002291933.1|	115	6e-25	trypsin-like serine protease
CL25340.Contig1_All	813	0	0.001	0	0.001	0	0.001	0	0.001	357	45.1135	244	33.2057	0	0.001	0	0	0	15.4613	15.0191	0	gi|224006323|ref|XP_002292122.1|	98.6	1e-19	trypsin-like serine protease
CL19020.Contig1_All	861	0	0.001	426	51.7679	169	21.3111	210	26.4527	305	36.3936	491	63.0946	454	54.8687	15.6598	14.3793	14.6911	15.1514	15.9452	15.7437	gi|141603|sp|P04703.1|ZEA7_MAIZE	459	1e-128	Zein-alpha A20
CL16119.Contig1_All	954	0	0.001	7	0.7677	3	0.3414	4	0.4547	2	0.2154	1	0.116	21	2.2906	9.5844	8.41532	8.82877	7.75087	6.85798	11.1615	gi|141603|sp|P04703.1|ZEA7_MAIZE	377	1e-103	Zein-alpha A20
CL22075.Contig1_All	846	0	0.001	140	17.3146	62	7.9569	169	21.6655	190	23.0734	366	47.8657	227	27.9208	14.0797	12.958	14.4031	14.4939	15.5467	14.7691	gi|141597|sp|P02859.1|ZEA1_MAIZE	437	1e-121	Zein-alpha A30
Unigene2691_All	224	0	0.001	26	12.1445	8	3.8776	13	6.2943	8	3.6692	16	7.9029	18	8.3617	13.568	11.9209	12.6198	11.8412	12.9482	13.0296	gi|157780966|gb|ABV71959.1|	137	6e-32	z1C alpha zein protein
CL5154.Contig2_All	576	0	0.001	61	11.0805	34	6.4088	52	9.7912	40	7.1345	77	14.7905	101	18.2462	13.4357	12.6458	13.2573	12.8006	13.8524	14.1553	gi|157781000|gb|ABV71976.1|	343	1e-93	z2C alpha zein protein
CL25836.Contig1_All	1043	0	0.001	0	0.001	0	0.001	0	0.001	62	6.1071	107	11.3505	0	0.001	0	0	0	12.5763	13.4705	0	gi|357448019|ref|XP_003594285.1|	101	2e-20	14 kDa proline-rich protein
CL5154.Contig1_All	730	0	0.001	23	3.2965	34	5.0568	39	5.7942	34	4.785	73	11.064	59	8.4101	11.6867	12.304	12.5004	12.2243	13.4336	13.0379	gi|162458519|ref|NP_001105057.1|	407	1e-113	22kD alpha zein1 precursor
CL5154.Contig3_All	893	0	0.001	98	11.4823	100	12.1582	112	13.6025	128	14.7261	274	33.9479	205	23.8877	13.4871	13.5696	13.7316	13.8461	15.051	14.544	gi|162458519|ref|NP_001105057.1|	497	1e-140	22kD alpha zein1 precursor
CL2878.Contig2_All	364	0	0.001	58	16.6717	20	5.9656	24	7.1509	42	11.8543	53	16.1097	84	24.0132	14.0251	12.5425	12.8039	13.5331	13.9756	14.5515	gi|162458347|ref|NP_001105056.1|	244	3e-64	alpha zein 19kDa D1 precursor
CL2878.Contig3_All	805	0	0.001	89	11.5677	43	5.7996	74	9.9699	51	6.5088	90	12.3697	107	13.8312	13.4978	12.5017	13.2834	12.6682	13.5945	13.7556	gi|162458347|ref|NP_001105056.1|	398	1e-110	alpha zein 19kDa D1 precursor
CL2878.Contig1_All	411	0	0.001	84	21.3841	38	10.0384	60	15.833	73	18.2478	62	16.6903	83	21.014	14.3843	13.2932	13.9506	14.1554	14.0267	14.3591	gi|162458879|ref|NP_001105646.1|	223	7e-58	alpha zein 19kDa D1 precursor
Unigene1791_All	215	0	0.001	23	11.1929	23	11.6148	23	11.6023	34	16.2468	102	52.4899	49	23.7154	13.4503	13.5037	13.5021	13.9879	15.6798	14.5335	gi|226494827|ref|NP_001145560.1|	139	1e-32	alpha-zein protein precursor
CL21871.Contig1_All	743	0	0.001	131	18.4475	74	10.8135	114	16.6406	171	23.6448	388	57.7772	201	28.1501	14.1711	13.4005	14.0224	14.5292	15.8182	14.7809	gi|226499666|ref|NP_001142525.1|	338	5e-92	alpha-zein protein precursor
CL14092.Contig1_All	600	784	68.55	515	89.8069	420	76.0011	849	153.465	588	100.683	868	160.06	967	167.706	0.38967	0.148864	1.16268	0.554586	1.22338	1.2907	gi|802164|gb|AAB33005.1|	72	6e-12	crambin precursor=thionin variant Thi2Ca3
Unigene1319_All	285	5	0.9204	5	1.8356	1	0.381	0	0.001	21	7.5701	1	0.3882	2	0.7302	0.995919	-1.27247	-9.84612	3.03998	-1.24546	-0.333969	gi|227438283|gb|ACP30631.1|	183	8e-46	disease resistance protein
CL3731.Contig1_All	376	49	6.8368	24	6.6785	7	2.0213	12	3.4614	14	3.8253	0	0.001	5	1.3837	-0.0337971	-1.75804	-0.981966	-0.837748	-12.7391	-2.30479	gi|227438283|gb|ACP30631.1|	109	1e-23	disease resistance protein
CL14189.Contig1_All	711	76	5.6077	61	8.9766	22	3.3595	43	6.5592	38	5.4909	8	1.2449	11	1.6099	0.67876	-0.739163	0.226111	-0.0303665	-2.17138	-1.80044	gi|227438283|gb|ACP30631.1|	115	8e-25	disease resistance protein
CL9.Contig19_All	746	293	20.6049	417	58.4859	67	9.7512	259	37.6543	319	43.9319	1	0.1483	41	5.719	1.5051	-1.07934	0.869827	1.09228	-7.11833	-1.84915	gi|227438193|gb|ACP30586.1|	121	1e-26	disease resistance protein
CL3179.Contig3_All	760	11	0.7593	22	3.0287	9	1.2857	0	0.001	15	2.0277	22	3.2027	10	1.3692	1.99596	0.759812	-9.56853	1.4171	2.07655	0.850591	gi|227438191|gb|ACP30585.1|	233	2e-60	disease resistance protein
CL9.Contig25_All	1175	817	36.4776	380	33.8376	142	13.1212	353	32.5829	211	18.449	130	12.2411	12	1.0627	-0.108384	-1.47511	-0.162896	-0.983468	-1.57528	-5.1012	gi|227438193|gb|ACP30586.1|	121	2e-26	disease resistance protein
CL9.Contig28_All	1202	54	2.3568	84	7.3119	44	3.9744	20	1.8046	30	2.5642	46	4.2342	69	5.9733	1.63342	0.753908	-0.38515	0.121679	0.84526	1.3417	gi|227438193|gb|ACP30586.1|	276	5e-73	disease resistance protein
CL20523.Contig1_All	492	31	3.3055	0	0.001	28	6.179	6	1.3226	0	0.001	16	3.5981	39	8.2484	-11.6907	0.902505	-1.32149	-11.6907	0.122367	1.31925	gi|215261575|gb|ACJ64855.1|	123	1e-27	disease resistance protein
CL60.Contig3_All	927	36	2.0373	56	6.3207	23	2.6938	24	2.8079	38	4.2115	12	1.4322	17	1.9083	1.63343	0.402984	0.462833	1.04768	-0.508425	-0.0943704	gi|215261575|gb|ACJ64855.1|	331	1e-89	disease resistance protein
Unigene4769_All	346	20	3.0325	29	8.7695	30	9.4138	20	6.2691	23	6.8294	22	7.0349	55	16.5409	1.53199	1.63427	1.04775	1.17125	1.21402	2.44746	gi|215261576|gb|ACJ64856.1|	67.4	6e-11	disease resistance protein
CL60.Contig4_All	1032	23	1.1692	35	3.5485	29	3.051	26	2.7324	26	2.5883	12	1.2865	45	4.5374	1.60169	1.38376	1.22465	1.14648	0.13793	1.95634	gi|215261577|gb|ACJ64857.1|	338	1e-91	disease resistance protein
CL60.Contig2_All	1158	160	7.2486	162	14.6373	65	6.0943	94	8.8039	114	10.114	25	2.3886	23	2.0668	1.01388	-0.250242	0.28044	0.480579	-1.60154	-1.8103	gi|215261577|gb|ACJ64857.1|	439	1e-122	disease resistance protein
CL2292.Contig2_All	886	10	0.5921	246	29.0506	72	8.8231	54	6.6102	179	20.7562	4	0.4995	42	4.9327	5.61658	3.89737	3.48078	5.13156	-0.245356	3.05846	gi|22531229|gb|AAM97118.1|	248	9e-65	disease resistance protein
CL18960.Contig2_All	311	19	3.2051	18	6.0557	29	10.1242	7	2.4411	26	8.589	0	0.001	29	9.7031	0.917924	1.65937	-0.392838	1.42212	-11.6462	1.59808	gi|27466164|gb|AAN86124.1|	108	2e-23	TIR-NBS-LRR
CL199.Contig3_All	1480	51	1.8078	88	6.2212	45	3.3012	34	2.4916	141	9.7878	30	2.2427	61	4.2888	1.78296	0.868755	0.462837	2.43675	0.311002	1.24634	gi|27466164|gb|AAN86124.1|	434	1e-156	TIR-NBS-LRR
CL2292.Contig1_All	1046	124	6.2192	162	16.2046	107	11.1064	74	7.6728	275	27.0103	59	6.2407	69	6.8642	1.3816	0.83659	0.303024	2.11871	0.00497885	0.142363	gi|15238107|ref|NP_198970.1|	256	4e-67	TIR-NBS-LRR class disease resistance protein
CL2292.Contig3_All	1291	60	2.4382	24	1.9451	255	21.4455	8	0.6721	27	2.1487	252	21.5967	560	45.1372	-0.325972	3.13679	-1.85907	-0.182352	3.14692	4.21043	gi|15238107|ref|NP_198970.1|	302	9e-81	TIR-NBS-LRR class disease resistance protein
CL199.Contig6_All	2224	9	0.2123	43	2.023	33	1.611	11	0.5364	44	2.0326	17	0.8457	65	3.0412	3.25232	2.92378	1.3372	3.25915	1.99404	3.84046	gi|15238107|ref|NP_198970.1|	406	0	TIR-NBS-LRR class disease resistance protein
CL5159.Contig3_All	1364	135	5.1923	39	2.9916	45	3.582	59	4.6913	93	7.0048	11	0.8923	15	1.1443	-0.795456	-0.535608	-0.146386	0.43197	-2.54077	-2.18191	gi|15227315|ref|NP_179279.1|	198	1e-96	TIR-NBS-LRR class disease resistance protein
CL113.Contig3_All	607	24	2.0743	7	1.2066	37	6.6181	18	3.2162	26	4.4006	13	2.3696	2	0.3429	-0.781677	1.67379	0.632733	1.08508	0.192019	-2.59676	gi|22325729|ref|NP_179298.2|	203	1e-51	TIR-NBS-LRR class disease resistance protein
CL997.Contig2_All	587	6	0.5362	2	0.3565	22	4.0692	9	1.6629	17	2.9754	4	0.7539	2	0.3545	-0.588869	2.9239	1.63286	2.47224	0.491602	-0.596986	gi|42568353|ref|NP_199459.2|	82.4	4e-15	TIR-NBS-LRR class disease resistance protein
CL5159.Contig2_All	854	116	7.1259	12	1.4702	43	5.4668	36	4.5719	11	1.3233	20	2.5911	18	2.1932	-2.27706	-0.382376	-0.640278	-2.42893	-1.45951	-1.70003	gi|15223555|ref|NP_176047.1|	166	6e-40	TIR-NBS-LRR class disease resistance protein
CL140.Contig8_All	887	2	0.1183	12	1.4155	12	1.4689	2	0.2445	16	1.8532	23	2.8689	8	0.9385	3.58079	3.63421	1.04738	3.9695	4.59998	2.98791	gi|15223555|ref|NP_176047.1|	311	9e-84	TIR-NBS-LRR class disease resistance protein
CL140.Contig5_All	987	4	0.2126	38	4.0283	29	3.1901	3	0.3297	21	2.1859	26	2.9145	26	2.7411	4.24396	3.90739	0.633012	3.36201	3.77703	3.68854	gi|15223555|ref|NP_176047.1|	292	5e-78	TIR-NBS-LRR class disease resistance protein
CL7153.Contig1_All	1286	87	3.5491	139	11.3091	67	5.6566	175	14.7588	320	25.5645	1	0.086	115	9.3053	1.67196	0.672482	2.05605	2.84862	-5.36697	1.3906	gi|15223555|ref|NP_176047.1|	352	8e-96	TIR-NBS-LRR class disease resistance protein
CL7153.Contig2_All	1402	236	8.8309	738	55.076	508	39.3403	116	8.9735	501	36.7128	855	67.4733	669	49.6536	2.64079	2.15538	0.0231103	2.05565	2.93368	2.49127	gi|15223555|ref|NP_176047.1|	367	1e-100	TIR-NBS-LRR class disease resistance protein
CL429.Contig3_All	686	28	2.1413	28	4.2706	21	3.3237	34	5.3754	39	5.8408	26	4.1934	28	4.2472	0.995952	0.634303	1.32789	1.44768	0.969634	0.988025	gi|22330404|ref|NP_176561.2|	124	1e-27	TIR-NBS-LRR class disease resistance protein
CL429.Contig4_All	1001	132	6.918	57	5.9579	84	9.111	10	1.0835	49	5.0291	25	2.7632	32	3.3265	-0.215551	0.397254	-2.67466	-0.460055	-1.32402	-1.05635	gi|22330404|ref|NP_176561.2|	171	1e-41	TIR-NBS-LRR class disease resistance protein
CL4429.Contig3_All	674	118	9.1847	40	6.2095	38	6.1213	68	10.9421	66	10.0603	19	3.1189	9	1.3895	-0.564755	-0.585395	0.252585	0.131369	-1.5582	-2.72467	gi|15242354|ref|NP_199338.1|	349	2e-95	TIR-NBS-LRR class disease resistance protein
CL4429.Contig1_All	713	56	4.1204	56	8.2177	39	5.9388	89	13.538	72	10.3746	27	4.1898	8	1.1675	0.99595	0.527387	1.71616	1.3322	0.024097	-1.81936	gi|15242354|ref|NP_199338.1|	352	3e-96	TIR-NBS-LRR class disease resistance protein
CL7062.Contig2_All	683	30	2.3043	79	12.1021	27	4.2921	34	5.399	46	6.9194	0	0.001	27	4.1135	2.39286	0.897355	1.22836	1.58632	-11.1701	0.836038	gi|15242954|ref|NP_200620.1|	332	3e-90	TIR-NBS-LRR class disease resistance protein
CL7062.Contig1_All	706	7	0.5202	12	1.7784	50	7.6893	4	0.6145	55	8.0036	105	16.455	96	14.1494	1.77344	3.88571	0.240347	3.94351	4.98332	4.76553	gi|15242954|ref|NP_200620.1|	343	1e-93	TIR-NBS-LRR class disease resistance protein
CL125.Contig3_All	842	71	4.4237	93	11.5565	66	8.5105	65	8.3725	62	7.565	3	0.3942	42	5.1905	1.38538	0.94399	0.920405	0.774087	-3.48825	0.23062	gi|15450876|gb|AAK96709.1|	196	3e-49	Similar to RPS-2 disease resistance protein
CL60.Contig1_All	577	108	9.8195	100	18.1334	37	6.9622	93	17.4808	84	14.9566	23	4.4103	20	3.6068	0.884928	-0.496106	0.83205	0.607061	-1.15477	-1.44493	gi|298378158|gb|ADI80539.1|	270	1e-71	recognition of Peronospora parasitica 1
CL18960.Contig1_All	265	1	0.198	5	1.9741	15	6.1456	7	2.8649	6	2.3261	0	0.001	4	1.5707	3.31762	4.95598	3.85491	3.55434	-7.62936	2.98784	gi|15235924|ref|NP_193422.1|	91.7	3e-18	protein SUPPRESSOR OF npr1-1, CONSTITUTIVE 1
CL9774.Contig2_All	714	9	0.6613	30	4.3962	9	1.3686	6	0.9114	0	0	2	0.3099	2	0.2915	2.73288	1.04932	0.462779	-9.36916	-1.0935	-1.18181	gi|110743751|dbj|BAE99712.1|	99	6e-20	serine/threonine-protein kinase
CL21940.Contig1_All	445	42	4.9514	24	5.6429	23	5.6116	18	4.387	22	5.0792	14	3.4808	48	11.2242	0.1886	0.180576	-0.174602	0.0367648	-0.508418	1.1807	gi|357137570|ref|XP_003570373.1|	89	2e-17	serine/threonine-protein kinase HT1-like
CL17561.Contig1_All	599	87	7.6197	16	2.7948	42	7.6128	36	6.5182	89	15.2648	30	5.5413	81	14.0712	-1.44699	-0.00130702	-0.225261	1.0024	-0.45951	0.884939	gi|357137570|ref|XP_003570373.1|	89	4e-17	serine/threonine-protein kinase HT1-like
CL294.Contig4_All	883	44	2.6142	19	2.2514	51	6.2709	26	3.1935	37	4.305	5	0.6265	12	1.4141	-0.215547	1.2623	0.288769	0.719644	-2.06098	-0.886485	gi|22331335|ref|NP_189213.2|	119	2e-28	serine/threonine-protein kinase PRP4
CL12637.Contig1_All	428	11	1.3483	0	0.001	19	4.8198	8	2.0272	1	0.24	26	6.7211	21	5.1056	-10.3969	1.83783	0.588347	-2.49004	2.31756	1.92094	gi|334184501|ref|NP_001189614.1|	194	3e-49	serine/threonine-protein phosphatase BSL3
Unigene963_All	253	0	0.001	0	0.001	7	3.004	0	0.001	12	4.8729	0	0.001	0	0.001	0	11.5527	0	12.2506	0	0	gi|240255788|ref|NP_192927.5|	119	2e-26	S-locus lectin protein kinase-like protein
Unigene4024_All	370	6	0.8507	7	1.9795	0	0.001	21	6.1556	7	1.9437	2	0.5981	1	0.2812	1.21841	-9.73251	2.85518	1.19208	-0.508264	-1.59705	gi|240255788|ref|NP_192927.5|	197	3e-50	S-locus lectin protein kinase-like protein
Unigene3550_All	377	4	0.5566	5	1.3877	14	4.0319	12	3.4522	16	4.3602	0	0.001	2	0.552	1.31798	2.85675	2.6328	2.96968	-9.1205	-0.0119726	gi|3688209|emb|CAA08997.1|	85.1	3e-16	MAP3K beta 1 protein kinase
CL220.Contig1_All	1028	4	0.2041	12	1.2214	2	0.2112	16	1.688	8	0.7995	10	1.0763	4	0.4049	2.58119	0.0493337	3.04797	1.96982	2.39873	0.988289	gi|297813307|ref|XP_002874537.1|	416	1e-115	MAPKKK9
CL427.Contig9_All	347	1	0.1512	23	6.9351	2	0.6258	1	0.3126	14	4.145	14	4.4639	0	0.001	5.51939	2.04924	1.04786	4.77684	4.88377	-7.24031	gi|18408221|ref|NP_564844.1|	112	2e-24	protein kinase domain-containing protein
CL648.Contig2_All	1151	26	1.1851	12	1.0908	30	2.8299	32	3.0153	30	2.6778	40	3.845	50	4.5203	-0.119622	1.25574	1.34729	1.17604	1.69797	1.93141	gi|15222170|ref|NP_172155.1|	593	1e-168	protein kinase domain-containing protein
CL12890.Contig2_All	491	16	1.7095	42	8.95	10	2.2113	26	5.7431	42	8.7881	19	4.2814	1	0.2119	2.38831	0.37132	1.74826	2.36198	1.32451	-3.01212	gi|15240865|ref|NP_198642.1|	145	3e-34	protein kinase family protein
CL23023.Contig2_All	255	67	13.7841	0	0.001	0	0.001	4	1.7013	38	15.3099	96	41.6529	2	0.8161	-13.7507	-13.7507	-3.0183	0.15146	1.59541	-4.07812	gi|356528416|ref|XP_003532799.1|	58.5	3e-08	LRR receptor-like serine/threonine-protein kinase EFR-like
CL776.Contig1_All	1036	190	9.6214	95	9.5944	47	4.9256	57	5.9672	42	4.165	27	2.8835	23	2.3102	-0.00405425	-0.965947	-0.689193	-1.20793	-1.73843	-2.05823	gi|75317972|sp|O22187.1|Y2232_ARATH	456	1e-127	Probable receptor-like protein kinase
CL776.Contig3_All	1143	225	10.3271	92	8.4216	80	7.5992	70	6.6421	87	7.8199	24	2.3232	25	2.276	-0.294269	-0.442516	-0.636724	-0.401213	-2.15225	-2.18186	gi|75317972|sp|O22187.1|Y2232_ARATH	494	1e-138	Probable receptor-like protein kinase
CL776.Contig4_All	1228	140	5.981	63	5.3678	63	5.5701	38	3.3561	65	5.4381	19	1.7119	27	2.2879	-0.156056	-0.102683	-0.833601	-0.137284	-1.80479	-1.38636	gi|75317972|sp|O22187.1|Y2232_ARATH	548	1e-155	Probable receptor-like protein kinase
CL96.Contig5_All	1211	282	12.2165	62	5.3568	159	14.2553	134	12.0009	37	3.139	223	20.3739	202	17.3572	-1.18939	0.222667	-0.0256884	-1.96045	0.737891	0.506703	gi|297844898|ref|XP_002890330.1|	349	5e-95	bri1-ems-suppressor 1
CL23835.Contig1_All	1418	221	8.1763	117	8.633	54	4.1347	36	2.7535	86	6.2309	58	4.5255	18	1.3209	0.0784139	-0.983665	-1.57018	-0.392008	-0.853371	-2.62993	gi|18412353|ref|NP_565206.1|	414	0	Ca(2)-dependent phospholipid-binding family protein
CL3088.Contig1_All	1495	80	2.8073	49	3.4293	12	0.8715	14	1.0156	41	2.8175	14	1.0361	16	1.1137	0.288731	-1.68761	-1.46685	0.00523237	-1.43802	-1.33382	gi|18412353|ref|NP_565206.1|	412	0	Ca(2)-dependent phospholipid-binding family protein
CL6079.Contig1_All	556	32	3.0194	47	8.8446	4	0.7811	12	2.3408	4	0.7391	18	3.5819	11	2.0587	1.55054	-1.95068	-0.36726	-2.03042	0.246463	-0.552528	gi|297852464|ref|XP_002894113.1|	350	9e-96	dihydroxyacetone kinase family protein
CL34.Contig2_All	707	40	2.9681	10	1.4799	8	1.2285	4	0.6136	2	0.2906	6	0.939	8	1.1775	-1.00404	-1.27264	-2.27417	-3.35243	-1.66034	-1.33381	gi|334182944|ref|NP_564335.3|	192	5e-48	Leucine-rich repeat transmembrane protein kinase
CL19037.Contig1_All	394	115	15.3124	26	6.9045	48	13.2272	15	4.129	18	4.6936	35	9.8285	19	5.018	-1.14909	-0.211193	-1.89084	-1.70593	-0.639657	-1.60952	gi|297793175|ref|XP_002864472.1|	80.9	5e-15	phosphofructokinase family protein
CL21316.Contig1_All	730	10	0.7187	14	2.0066	19	2.8259	2	0.2971	23	3.2369	20	3.0312	8	1.1404	1.48129	1.97525	-1.27444	2.17115	2.07643	0.666078	gi|13506745|gb|AAK28315.1|AF224705_1	303	2e-81	receptor-like protein kinase 4
CL12784.Contig1_All	356	10	1.4736	4	1.1756	18	5.4896	6	1.8279	21	6.0603	2	0.6216	2	0.5846	-0.325948	1.89736	0.310842	2.04004	-1.24529	-1.33382	gi|154813792|gb|ABS86961.1|	75.1	3e-13	chloroplast omega-3 fatty acid desaturase
CL6041.Contig1_All	433	17	2.0597	5	1.2082	4	1.003	10	2.5048	27	6.4063	0	0.001	2	0.4806	-0.769575	-1.03811	0.282261	1.63706	-11.0082	-2.09953	gi|15235402|ref|NP_192162.1|	41.2	2e-08	chloroplast thylakoid lumen protein
CL17914.Contig1_All	848	98	6.0628	51	6.2926	34	4.3532	29	3.709	31	3.7557	16	2.0876	5	0.6135	0.053672	-0.477908	-0.708954	-0.690902	-1.53814	-3.30485	gi|297811545|ref|XP_002873656.1|	260	2e-68	HEMG2/MEE61
CL21399.Contig1_All	363	778	112.439	268	77.2471	343	102.591	44	13.1462	29	8.2077	152	46.3288	121	34.6858	-0.541585	-0.132232	-3.09642	-3.77602	-1.27916	-1.69672	gi|15220733|ref|NP_174327.1|	92.8	1e-27	photosystem I reaction center subunit psaK
CL20893.Contig1_All	449	370	43.2313	313	72.9377	168	40.6242	32	7.7296	21	4.8051	69	17.0027	36	8.3431	0.754588	-0.0897368	-2.48361	-3.16944	-1.34631	-2.37342	gi|15220733|ref|NP_174327.1|	94.4	5e-28	photosystem I reaction center subunit psaK
CL482.Contig4_All	1050	82	4.097	41	4.0855	45	4.6531	86	8.8831	36	3.5224	29	3.0558	42	4.1623	-0.00405524	0.183624	1.1165	-0.218009	-0.423018	0.0228131	gi|5881695|dbj|BAA84386.1|	264	2e-69	ycf3
CL2348.Contig1_All	825	14	0.8903	1	0.1268	14	1.8425	24	3.1551	34	4.234	1	0.1341	4	0.5045	-2.81174	1.0493	1.82532	2.24966	-2.73098	-0.819437	gi|18418423|ref|NP_568357.1|	269	3e-71	AAA-type ATPase family protein
CL20446.Contig1_All	316	129	21.4163	9	2.98	13	4.4666	8	2.7457	3	0.9754	15	5.2519	9	2.9637	-2.84533	-2.26146	-2.96346	-4.45657	-2.0278	-2.85324	gi|357436101|ref|XP_003588326.1|	60.1	1e-08	ATP synthase subunit alpha
CL14206.Contig1_All	469	6105	682.897	1082	241.384	1085	251.176	1081	249.981	1322	289.592	869	205.003	1422	315.5	-1.50034	-1.44297	-1.44985	-1.23765	-1.73602	-1.11403	gi|357436101|ref|XP_003588326.1|	230	7e-60	ATP synthase subunit alpha
CL24705.Contig1_All	644	234	19.0622	128	20.7959	156	26.3003	210	35.3661	104	16.5911	170	29.2063	284	45.8886	0.125584	0.464365	0.891653	-0.200305	0.615565	1.26742	gi|297796401|ref|XP_002866085.1|	140	1e-32	ATP synthase subunit H family protein
CL267.Contig5_All	749	135	9.4557	56	7.8228	78	11.3067	58	8.3985	62	8.5043	18	2.6589	23	3.1953	-0.273499	0.257922	-0.171053	-0.152992	-1.83035	-1.56523	gi|30683830|ref|NP_850116.1|	197	2e-49	ATPase splayed
CL267.Contig2_All	481	162	17.669	65	14.1391	73	16.4778	41	9.2447	63	13.4562	16	3.6803	14	3.0287	-0.32153	-0.100697	-0.934522	-0.392949	-2.26333	-2.54445	gi|145329971|ref|NP_001077971.1|	149	1e-35	ATPase splayed
CL267.Contig7_All	889	205	12.0975	92	10.8278	81	9.8925	72	8.7838	109	12.5966	37	4.6048	30	3.5115	-0.159969	-0.290302	-0.461792	0.0583254	-1.3935	-1.78455	gi|145329971|ref|NP_001077971.1|	279	5e-74	ATPase splayed
CL56.Contig4_All	679	66	5.0994	38	5.8556	6	0.9594	10	1.5973	22	3.3288	9	1.4665	22	3.3715	0.199489	-2.41012	-1.67469	-0.615325	-1.79795	-0.596937	gi|297799384|ref|XP_002867576.1|	59.7	4e-08	mitochondrial substrate carrier family protein
CL181.Contig5_All	6437	822	6.6993	743	12.077	661	11.1491	953	16.0569	615	9.8157	684	11.7567	540	8.7294	0.85018	0.734845	1.26111	0.551081	0.811401	0.381872	gi|116617152|ref|YP_817527.1|	561	1e-158	NADH-plastoquinone oxidoreductase subunit 2
CL1428.Contig7_All	1486	44	1.5534	0	0.001	21	1.5343	70	5.109	14	0.9679	18	1.3402	46	3.2212	-10.6012	-0.0178488	1.71761	-0.682499	-0.212981	1.05217	gi|297810941|ref|XP_002873354.1|	500	0	alpha-galactosidase 2
CL21861.Contig1_All	386	27	3.6696	9	2.4395	19	5.3443	78	21.916	8	2.1293	10	2.8663	0	0.001	-0.589037	0.542378	2.57829	-0.785244	-0.356433	-11.8414	gi|297803720|ref|XP_002869744.1|	172	1e-42	ATTRE1
CL26601.Contig1_All	327	0	0.001	0	0.001	4	1.3281	8	2.6534	0	0.001	0.001	0.001	0	0.001	0	10.3751	11.3736	0	0	0	gi|240255292|ref|NP_187233.5|	68.6	3e-11	invertase H
CL196.Contig5_All	717	92	6.7315	70	10.2149	27	4.0885	3	0.4538	12	1.7195	14	2.1603	19	2.7574	0.601675	-0.719356	-3.8908	-1.96894	-1.6397	-1.28762	gi|240255292|ref|NP_187233.5|	90.9	6e-18	invertase H
CL4686.Contig3_All	751	50	3.4928	55	7.6626	24	3.4697	15	2.1662	35	4.788	0.001	0.001	12	1.6627	1.13345	-0.00957311	-0.689218	0.455039	-11.7702	-1.07086	gi|172044677|sp|Q9LF09.2|CSLAB_ARATH	130	3e-29	Probable mannan synthase 11;Cellulose synthase-like protein A11
CL27514.Contig1_All	215	5	1.22	5	2.4332	7	3.5349	4	2.0178	20	9.557	0.001	0.001	9	4.3559	0.995974	1.53479	0.725902	2.96968	-10.2527	1.83609	gi|30678634|ref|NP_849585.1|	55.5	2e-07	thioredoxin M1
CL9173.Contig1_All	464	100	11.3064	145	32.6967	85	19.8895	278	64.9801	311	68.8606	0	0.001	27	6.0551	1.53201	0.814867	2.52286	2.60654	-13.4649	-0.900917	gi|145360286|ref|NP_180032.2|	78.6	2e-22	GDSL esterase/lipase
CL752.Contig1_All	688	56	4.2701	12	1.8249	49	7.7327	39	6.1479	11	1.6426	13	2.0906	5	0.7562	-1.22645	0.856702	0.525824	-1.37829	-1.03035	-2.49743	gi|145336209|ref|NP_174179.3|	361	6e-99	GDSL esterase/lipase
CL752.Contig3_All	801	205	13.4265	114	14.8911	64	8.675	19	2.5726	10	1.2826	45	6.2158	64	8.3142	0.149367	-0.630148	-2.38378	-3.38794	-1.11107	-0.691434	gi|15225872|ref|NP_180304.1|	345	6e-94	GDSL esterase/lipase
Unigene3373_All	585	21	1.8832	10	1.7885	15	2.7839	16	2.9663	10	1.7562	4	0.7565	0	0.001	-0.0744361	0.563921	0.655478	-0.100729	-1.31577	-10.879	gi|186516425|ref|NP_001119119.1|	273	1e-72	phospholipase-like (PEARLI 4) family protein
CL20840.Contig1_All	596	13	1.1443	19	3.3355	24	4.3721	26	4.7313	14	2.4133	9	1.6707	2	0.3492	1.54344	1.93386	2.04777	1.07654	0.545987	-1.71234	gi|186516425|ref|NP_001119119.1|	275	4e-73	phospholipase-like (PEARLI 4) family protein
CL27710.Contig1_All	1261	0	0.001	4	0.3319	2	0.1722	6	0.516	10	0.8147	10	0.8774	0	0.001	8.3746	7.42794	9.01123	9.67013	9.77709	0	gi|297800358|ref|XP_002868063.1|	236	1e-131	palmitoyl protein thioesterase family protein
CL16729.Contig1_All	490	79	8.4581	56	11.9576	34	7.5336	19	4.2054	40	8.3867	3	0.6774	12	2.5483	0.499522	-0.166994	-1.00809	-0.0122304	-3.64225	-1.7308	gi|186502076|ref|NP_001118356.1|	64.3	7e-10	sec.4-like phosphatidylinositol transfer protein
CL15508.Contig2_All	566	88	8.1566	16	2.9577	43	8.2485	37	7.0899	16	2.9042	38	7.4282	48	8.8246	-1.46349	0.0161639	-0.202203	-1.48983	-0.134955	0.113563	gi|42570083|ref|NP_683313.2|	138	6e-32	acyl-CoA N-acyltransferases-like protein
CL17224.Contig1_All	896	3	0.1757	0	0.001	9	1.0906	7	0.8473	16	1.8346	4	0.4939	6	0.6968	-7.45697	2.63394	2.26976	3.38428	1.4911	1.98763	gi|297802472|ref|XP_002869120.1|	327	2e-88	amidase family protein
Unigene2943_All	965	12	0.6524	11	1.1927	37	4.1629	12	1.3487	21	2.2357	2	0.2293	8	0.8627	0.870403	2.67376	1.04774	1.7769	-1.50852	0.403102	gi|297802472|ref|XP_002869120.1|	308	6e-83	amidase family protein
CL6199.Contig2_All	563	30	2.7955	16	2.9735	221	42.6193	68	13.0995	546	99.6352	203	39.8934	208	38.4439	0.0890557	3.93033	2.22833	5.15548	3.83497	3.78158	gi|297839763|ref|XP_002887763.1|	350	9e-96	ATLUP2
CL6199.Contig1_All	661	24	1.9048	15	2.3743	60	9.8553	17	2.7893	128	19.8947	10	1.6738	19	2.9911	0.317863	2.37126	0.550264	3.38467	-0.186512	0.651037	gi|297839763|ref|XP_002887763.1|	316	2e-85	ATLUP2
CL138.Contig4_All	1443	28	1.018	31	2.2478	15	1.1286	14	1.0522	20	1.4239	25	1.9168	65	4.6873	1.14278	0.148797	0.0476714	0.48411	0.912962	2.20302	gi|30686386|ref|NP_567692.2|	449	0	cellulose synthase-like protein G2
CL10638.Contig1_All	996	1770	93.2302	320	33.6159	332	36.191	316	34.4097	268	27.6442	87	9.6644	67	6.9998	-1.47165	-1.36517	-1.43798	-1.75382	-3.27005	-3.73541	gi|145332591|ref|NP_001078161.1|	53.5	5e-06	Cytochrome P450
CL24981.Contig1_All	1197	0	0.001	0	0.001	0	0.001	0	0.001	81	6.9522	200	18.4863	0	0.001	0	0	0	12.7633	14.1742	0	gi|357437385|ref|XP_003588968.1|	104	3e-21	Cytochrome P450
CL18450.Contig1_All	1084	0	0.001	0	0.001	0	0.001	0	0.001	78	7.3925	123	12.5542	0	0.001	0	0	0	12.8518	13.6159	0	gi|357481377|ref|XP_003610974.1|	99.4	9e-20	Cytochrome P450
CL40.Contig1_All	355	60	8.8668	26	7.663	8	2.4467	12	3.6661	14	4.0516	0	0.001	2	0.5862	-0.210504	-1.85758	-1.27417	-1.12992	-13.1142	-3.91895	gi|15224484|ref|NP_178590.1|	134	5e-31	Cytochrome P450
CL26367.Contig1_All	539	0	0.001	0	0.001	0	0.001	0	0.001	34	6.4806	73	14.9847	0	0.001	0	0	0	12.6619	13.8712	0	gi|357135796|ref|XP_003569494.1|	52.8	3e-06	cytochrome P450 734A6-like
CL17200.Contig1_All	657	74	5.9089	29	4.6183	82	13.551	39	6.438	80	12.5099	16	2.6944	24	3.8012	-0.355528	1.19744	0.123723	1.08211	-1.13293	-0.636435	gi|15217670|ref|NP_174089.1|	436	1e-121	glucose-1-phosphate adenylyltransferase large subunit 2
CL1419.Contig5_All	602	72	6.2745	23	3.9975	84	15.1497	158	28.4652	54	9.2156	179	32.8981	52	8.9883	-0.650402	1.27172	2.18163	0.554578	2.39043	0.518548	gi|297804674|ref|XP_002870221.1|	200	1e-50	glutaredoxin family protein
CL11934.Contig1_All	519	64	6.4693	81	16.3294	19	3.9747	9	1.8807	15	2.9693	0	0.001	9	1.8045	1.33579	-0.702764	-1.78234	-1.12349	-12.6594	-1.84201	gi|297795217|ref|XP_002865493.1|	314	4e-85	glycosyl hydrolase family 17 protein
CL11934.Contig2_All	527	73	7.267	29	5.7576	43	8.8589	7	1.4406	33	6.4333	73	15.3259	55	10.8599	-0.335892	0.285768	-2.33469	-0.175801	1.07654	0.579579	gi|22327528|ref|NP_199086.2|	321	3e-87	glycosyl hydrolase family 17 protein
CL15906.Contig1_All	376	27	3.7672	11	3.061	83	23.9669	84	24.2295	90	24.5914	18	5.2966	26	7.1954	-0.29949	2.66948	2.6852	2.70659	0.491574	0.933582	gi|297822469|ref|XP_002879117.1|	196	1e-49	glycosyltransferase family protein
Unigene4688_All	461	0	0.001	0	0.001	0	0.001	0	0.001	9	2.0057	111	26.6401	0	0.001	0	0	0	10.9699	14.7013	0	gi|159487004|ref|XP_001701526.1|	58.9	3e-08	glyoxal or galactose oxidase
CL8678.Contig1_All	385	160	21.8023	38	10.3271	62	17.4845	18	5.0707	38	10.1403	32	9.1961	195	52.7043	-1.07805	-0.318404	-2.10422	-1.10438	-1.24539	1.27344	gi|15228926|ref|NP_191205.1|	213	5e-55	GroES-like zinc-binding alcohol dehydrogenase-like protein
CL8678.Contig2_All	387	4	0.5422	4	1.0814	4	1.1222	20	5.605	6	1.5928	4	1.1436	2	0.5378	0.996003	1.04943	3.36982	1.55467	1.07669	-0.0117554	gi|15228926|ref|NP_191205.1|	212	2e-54	GroES-like zinc-binding alcohol dehydrogenase-like protein
CL2262.Contig1_All	422	149	18.5232	8	1.9835	131	33.704	37	9.5092	248	60.3765	133	34.8701	176	43.3983	-3.22321	0.863586	-0.961937	1.70465	0.912657	1.22831	gi|297795491|ref|XP_002865630.1|	113	1e-24	myrosinase
CL2262.Contig3_All	342	678	104.003	68	20.8035	683	216.829	81	25.6869	158	47.4635	226	73.1133	365	111.055	-2.32173	1.05993	-2.01752	-1.13174	-0.508421	0.0946517	gi|56112345|gb|AAV71147.1|	151	2e-36	myrosinase
CL2262.Contig2_All	376	686	95.7148	489	136.074	446	128.786	132	38.075	339	92.6276	93	27.3659	221	61.1613	0.507576	0.428163	-1.3299	-0.0472999	-1.80636	-0.646123	gi|56112345|gb|AAV71147.1|	148	2e-35	myrosinase
CL2262.Contig4_All	461	53	6.0314	34	7.7167	84	19.7834	77	18.1152	194	43.2344	44	10.56	222	50.11	0.355491	1.71373	1.58664	2.84161	0.808045	3.05453	gi|56112345|gb|AAV71147.1|	135	2e-31	myrosinase
CL25208.Contig1_All	269	1	0.195	1	0.389	11	4.4398	2	0.8064	19	7.2565	20	8.2261	31	11.9917	0.996296	4.50895	2.04802	5.21773	5.39866	5.94242	gi|110740761|dbj|BAE98479.1|	107	7e-23	myrosinase TGG2
CL22561.Contig1_All	275	11	2.0985	0	0.001	25	9.8703	0	0.001	0	0.001	61	24.5421	33	12.4869	-11.0351	2.23374	-11.0351	-11.0351	3.54783	2.57298	gi|110740761|dbj|BAE98479.1|	115	2e-25	myrosinase TGG2
CL12814.Contig2_All	380	79	10.9065	6	1.652	58	16.5717	51	14.5559	25	6.759	44	12.811	29	7.9412	-2.7229	0.603533	0.416416	-0.690306	0.232195	-0.457759	gi|18394775|ref|NP_564095.1|	176	7e-44	nucleoside-diphosphate-sugar epimerase domain-containing protein
CL12814.Contig1_All	450	17	1.9819	39	9.0679	15	3.6191	14	3.3742	37	8.4473	0	0.001	4	0.925	2.19388	0.868747	0.767661	2.09161	-10.9527	-1.09936	gi|18394775|ref|NP_564095.1|	176	1e-43	nucleoside-diphosphate-sugar epimerase domain-containing protein
CL17148.Contig1_All	724	83	6.0143	67	9.6826	40	5.9985	43	6.4414	75	10.6427	18	2.7507	7	1.0061	0.686998	-0.00379505	0.0989775	0.823395	-1.1286	-2.57962	gi|297850466|ref|XP_002893114.1|	108	8e-27	opc-8:0 CoA ligase1
CL19423.Contig1_All	831	28	1.7677	40	5.0363	4	0.5226	12	1.5662	28	3.4617	3	0.3994	6	0.7513	1.51049	-1.75809	-0.174605	0.969607	-2.14597	-1.23441	gi|297850466|ref|XP_002893114.1|	108	1e-26	opc-8:0 CoA ligase1
CL8338.Contig1_All	599	14	1.2262	27	4.7162	14	2.5376	36	6.5182	39	6.6891	9	1.6624	5	0.8686	1.94343	1.04927	2.41028	2.44762	0.439073	-0.49743	gi|15220671|ref|NP_173733.1|	373	1e-103	pectinesterase 6
CL8338.Contig2_All	656	87	6.9576	6	0.957	23	3.8067	27	4.4639	4	0.6264	23	3.8792	37	5.8691	-2.862	-0.870049	-0.640285	-3.47343	-0.842831	-0.24545	gi|15220671|ref|NP_173733.1|	386	1e-106	pectinesterase 6
CL59.Contig7_All	1142	153	7.0286	52	4.7642	39	3.7078	16	1.5195	20	1.7993	32	3.1003	10	0.9112	-0.561003	-0.922674	-2.20964	-1.9658	-1.18083	-2.9474	gi|334185834|ref|NP_190483.3|	469	1e-131	pentatricopeptide repeat-containing protein
CL59.Contig5_All	1156	49	2.2237	58	5.2496	26	2.442	31	2.9084	44	3.9104	0	0.001	6	0.5401	1.23925	0.135101	0.387264	0.814354	-11.1187	-2.04166	gi|334185834|ref|NP_190483.3|	469	1e-131	pentatricopeptide repeat-containing protein
CL4363.Contig1_All	661	54	4.2858	46	7.2813	59	9.6911	30	4.9224	10	1.5543	10	1.6738	34	5.3524	0.764632	1.1771	0.199797	-1.4633	-1.35644	0.320621	gi|18397896|ref|NP_565377.1|	266	1e-70	pentatricopeptide repeat-containing protein
CL22673.Contig1_All	639	0	0.001	0	0.001	0	0.001	0	0.001	44	7.0742	55	9.523	0	0.001	0	0	0	12.7884	13.2172	0	gi|283135878|gb|ADB11330.1|	88.2	9e-17	phi class glutathione transferase GSTF1
CL14994.Contig1_All	600	56	4.8964	28	4.8827	36	6.5144	49	8.8572	71	12.1573	41	7.5604	41	7.1106	-0.00404228	0.411911	0.855129	1.31203	0.626741	0.53825	gi|75206475|sp|Q9SKJ7.1|PT225_ARATH	306	2e-82	sugar phosphate/phosphate translocator
Unigene1796_All	592	33	2.9244	28	4.9487	36	6.6024	30	5.4961	48	8.3301	8	1.4951	12	2.1093	0.758909	1.17485	0.910268	1.51019	-0.967899	-0.471376	gi|297842165|ref|XP_002888964.1|	335	2e-91	sulfotransferase family protein
CL7261.Contig2_All	719	2	0.1459	4	0.5821	8	1.208	4	0.6034	4	0.5716	12	1.8466	24	3.4734	1.99629	3.04957	2.04813	1.97003	3.66182	4.5733	gi|297824281|ref|XP_002880023.1|	221	5e-93	aconitase C-terminal domain-containing protein
CL237.Contig2_All	1596	436	14.3317	387	25.3707	451	30.6807	588	39.9575	2123	136.661	159	11.0225	196	12.779	0.823954	1.09812	1.47926	3.25332	-0.378758	-0.165435	gi|18390869|ref|NP_563809.1|	607	1e-172	arogenate dehydratase 6
CL237.Contig4_All	1613	504	16.3923	64	4.1514	340	22.8858	294	19.7682	272	17.3246	850	58.304	484	31.2236	-1.98135	0.481434	0.270163	0.0798038	1.83058	0.929619	gi|18390869|ref|NP_563809.1|	614	1e-174	arogenate dehydratase 6
CL237.Contig5_All	2017	147	3.8234	27	1.4006	73	3.9295	106	5.6997	58	2.9543	112	6.1436	115	5.9329	-1.44881	0.0394896	0.57603	-0.37204	0.684228	0.633881	gi|18390869|ref|NP_563809.1|	630	1e-179	arogenate dehydratase 6
CL17426.Contig1_All	1750	0	0.001	0	0.001	2	0.1241	0	0.001	497	29.1774	215	13.593	0	0.001	0	6.95536	0	14.8326	13.7306	0	gi|219110117|ref|XP_002176810.1|	226	7e-58	arylsulfatase
CL10369.Contig2_All	964	68	3.7006	64	6.9464	148	16.6689	106	11.9257	81	8.6325	169	19.3965	0	0.001	0.908506	2.17133	1.68824	1.22202	2.38997	-11.8535	gi|240255895|ref|NP_193331.6|	323	3e-87	epoxide hydrolase-related protein
CL16145.Contig1_All	385	44	5.9956	39	10.5988	54	15.2284	54	15.212	40	10.674	18	5.1728	8	2.1622	0.821925	1.34479	1.34323	0.832125	-0.212959	-1.4714	gi|223635847|sp|Q3EC11.2|ZDHC2_ARATH	152	1e-36	Probable S-acyltransferase
Unigene1936_All	345	0	0.001	0	0.001	0	0.001	0	0.001	26	7.7425	2	0.6414	0	0.001	0	0	0	12.9186	9.32508	0	gi|357130549|ref|XP_003566910.1|	52.4	2e-06	secologanin synthase-like
Unigene4631_All	457	0	0.001	0	0.001	0	0.001	0	0.001	8	1.7985	33	7.9894	0	0.001	0	0	0	10.8126	12.9639	0	gi|357130549|ref|XP_003566910.1|	50.4	8e-06	secologanin synthase-like
CL1823.Contig1_All	1155	333	15.1253	226	20.4729	158	14.8524	131	12.3011	127	11.2967	32	3.0654	52	4.6848	0.436752	-0.0262677	-0.298176	-0.421062	-2.30282	-1.6909	gi|334186930|ref|NP_194349.2|	291	1e-77	haloacid dehalogenase-like hydrolase domain-containing protein
CL1823.Contig2_All	1544	421	14.3047	284	19.2453	264	18.5643	182	12.7843	198	13.1749	60	4.2995	54	3.6393	0.428017	0.376042	-0.162116	-0.118697	-1.73425	-1.97476	gi|334186930|ref|NP_194349.2|	594	1e-168	haloacid dehalogenase-like hydrolase domain-containing protein
CL15421.Contig1_All	497	1682	177.547	1612	339.361	3729	814.625	3273	714.238	6474	1338.27	3900	868.205	2534	530.545	0.934626	2.19794	2.00821	2.9141	2.28984	1.57928	gi|297827531|ref|XP_002881648.1|	226	9e-59	jacalin lectin family protein
CL18307.Contig1_All	420	59	7.3696	34	8.47	39	10.0818	5	1.2911	13	3.18	43	11.3275	96	23.7845	0.200776	0.452095	-2.51299	-1.21256	0.620171	1.69036	gi|297795405|ref|XP_002865587.1|	175	2e-43	nitrogen regulation family protein
CL3225.Contig1_All	424	17	2.1034	8	1.9741	14	3.585	25	6.3948	20	4.8461	20	5.2189	32	7.8534	-0.0915282	0.76925	1.60418	1.2041	1.31102	1.90059	gi|297816076|ref|XP_002875921.1|	192	2e-48	transferase family protein
CL156.Contig8_All	1128	291	13.534	49	4.5451	405	38.9823	494	47.4975	561	51.0954	87	8.5334	18	1.6605	-1.5742	1.52623	1.81126	1.91661	-0.665396	-3.0269	gi|158828272|gb|ABW81148.1|	462	1e-129	TRL23
CL156.Contig3_All	1163	84	3.7892	22	1.9792	77	7.1884	72	6.7144	61	5.3886	20	1.9027	6	0.5368	-0.936976	0.923777	0.825365	0.508017	-0.993845	-2.81944	gi|158828272|gb|ABW81148.1|	446	1e-124	TRL23
CL13384.Contig1_All	298	6	1.0563	25	8.7776	15	5.4651	32	11.6463	26	8.9637	23	8.5394	0	0.001	3.05481	2.37123	3.46278	3.08507	3.01512	-10.0448	gi|297805322|ref|XP_002870545.1|	75.5	2e-13	ATGSR1（glutamine synthetase）
CL13384.Contig2_All	313	122	20.4483	35	11.6998	55	19.0783	58	20.0973	16	5.2517	24	8.4836	89	29.5882	-0.805497	-0.100048	-0.0249792	-1.96112	-1.26923	0.533041	gi|297805322|ref|XP_002870545.1|	75.5	2e-13	ATGSR1
cell wall
CL14101.Contig1_All	885	2169	128.576	243	28.7288	264	32.3879	325	39.8285	392	45.5063	749	93.6381	583	68.5485	-2.16205	-1.98909	-1.69074	-1.49848	-0.45745	-0.907421	gi|355503009|gb|AES84212.1|	95.1	1e-18	Cell wall-associated hydrolase,成熟 水解
Unigene4685_All	560	0	0.001	0	0.001	0	0.001	0	0.001	12	2.2015	13	2.5684	0	0.001	0	0	0	11.1043	11.3267	0	gi|4206763|gb|AAD11796.1|	98.6	5e-20	cell wall-plasma membrane linker protein homolog
CL27703.Contig1_All	478	0	0.001	0	0.001	0	0.001	0	0.001	57	12.2511	31	7.1754	0	0.001	0	0	0	13.5806	12.8088	0	gi|159481082|ref|XP_001698611.1|	64.7	5e-10	hydroxyproline-rich cell wall protein
Unigene4687_All	479	0	0.001	0	0.001	0	0.001	0	0.001	11	2.3593	31	7.1604	0	0.001	0	0	0	11.2041	12.8058	0	gi|159481082|ref|XP_001698611.1|	70.5	9e-12	hydroxyproline-rich cell wall protein
CL24479.Contig1_All	653	0	0.001	0	0.001	0	0.001	0	0.001	76	11.9572	56	9.4883	0	0.001	0	0	0	13.5456	13.2119	0	gi|264670090|gb|ACY72335.1|	105	4e-22	hydroxyproline-rich glycoprotein
CL4946.Contig2_All	1484	214	7.5652	108	7.6145	152	11.1207	86	6.2852	51	3.5307	45	3.355	113	7.9235	0.00937108	0.555797	-0.26742	-1.09942	-1.17307	0.0667596	gi|240256003|ref|NP_193602.4|	544	1e-153	leucine-rich repeat extensin-like protein 5
CL10948.Contig1_All	236	115	25.564	279	123.693	240	110.413	232	106.618	125	54.416	139	65.1653	823	362.878	2.27458	2.11073	2.06026	1.08992	1.34999	3.8273	gi|15222386|ref|NP_174441.1|	57.4	6e-08	protein ECS1
CL19199.Contig1_All	549	22	2.1023	13	2.4776	29	5.7352	38	7.507	19	3.5556	12	2.4184	67	12.6992	0.236975	1.44788	1.83627	0.758124	0.202084	2.5947	gi|15222386|ref|NP_174441.1|	53.5	2e-06	protein ECS1
Unigene1900_All	513	0	0.001	0	0.001	0	0.001	0	0.001	27	5.4072	13	2.8038	0	0.001	0	0	0	12.4007	11.4532	0	gi|301113692|ref|XP_002998616.1|	285	2e-76	calmodulin
CL27520.Contig1_All	618	0	0.001	0	0.001	0	0.001	0	0.001	25	4.156	45	8.0563	0	0.001	0	0	0	12.021	12.9759	0	gi|301113692|ref|XP_002998616.1|	287	9e-77	calmodulin
CL18422.Contig1_All	626	31	2.5979	37	6.1842	37	6.4173	15	2.5988	30	4.9235	14	2.4744	48	7.9788	1.25124	1.30462	0.000499712	0.922338	-0.0702672	1.61883	gi|18401055|ref|NP_565618.1|	262	2e-69	calmodulin
CL23041.Contig1_All	726	23	1.662	25	3.6029	10	1.4955	5	0.7469	43	6.085	9	1.3716	15	2.1499	1.11624	-0.152292	-1.15393	1.87234	-0.277061	0.371349	gi|18401055|ref|NP_565618.1|	246	2e-64	calmodulin
CL122.Contig3_All	948	96	5.3126	45	4.9666	33	3.7794	37	4.233	32	3.4679	15	1.7506	15	1.6465	-0.0971595	-0.491261	-0.327738	-0.615356	-1.60157	-1.69002	gi|15235264|ref|NP_192127.1|	130	4e-29	DC1 domain-containing protein
CL122.Contig4_All	1177	100	4.4572	127	11.2897	56	5.1658	73	6.7267	86	7.5067	17	1.598	15	1.3261	1.3408	0.212854	0.593761	0.752041	-1.47987	-1.74895	gi|15235264|ref|NP_192127.1|	130	5e-29	DC1 domain-containing protein
CL122.Contig6_All	2874	483	8.8166	391	14.2346	224	8.4622	169	6.3775	295	10.5454	19	0.7314	13	0.4707	0.691108	-0.0591896	-0.467231	0.25832	-3.59149	-4.22734	gi|15235264|ref|NP_192127.1|	130	2e-28	DC1 domain-containing protein
CL9376.Contig1_All	398	7	0.9227	19	4.9949	14	3.8192	15	4.0875	26	6.7115	0	0.001	1	0.2615	2.43652	2.04934	2.14729	2.8627	-9.84972	-1.81905	gi|15220511|ref|NP_176936.1|	155	2e-37	signal recognition particle subunit SRP72
CL9704.Contig1_All	688	43	3.2789	23	3.4978	13	2.0515	20	3.1528	12	1.7919	6	0.9649	5	0.7562	0.0932359	-0.676533	-0.0565782	-0.871722	-1.76476	-2.11637	gi|15239885|ref|NP_196776.1|	146	2e-34	Rho GTPase activation protein (RhoGAP) with PH domain
CL9704.Contig2_All	509	52	5.3595	39	8.0168	14	2.9863	31	6.6054	25	5.046	0	0.001	2	0.4089	0.580928	-0.843739	0.301548	-0.0869582	-12.3879	-3.71228	gi|186522340|ref|NP_001119213.1|	64.3	8e-10	Rho GTPase activation protein (RhoGAP) with PH domain
CL196.Contig1_All	445	23	2.7115	12	2.8215	8	1.9519	45	10.9675	22	5.0792	6	1.4918	6	1.403	0.0573712	-0.474212	2.01607	0.90551	-0.862037	-0.950576	gi|30690159|ref|NP_182113.2|	105	3e-22	RHO guanyl-nucleotide exchange factor 4
CL1798.Contig3_All	1138	206	9.4966	115	10.5733	550	52.4738	871	83.0098	929	83.8691	72	7.0001	85	7.7723	0.154943	2.46611	3.1278	3.14266	-0.440036	-0.28907	gi|18421009|ref|NP_568484.1|	520	1e-146	TRAF-like family protein
CL1798.Contig1_All	1210	1004	43.5302	390	33.7235	362	32.4822	386	34.5983	287	24.3683	326	29.8089	194	16.6836	-0.368262	-0.422367	-0.331315	-0.837011	-0.546274	-1.38359	gi|18421009|ref|NP_568484.1|	594	1e-168	TRAF-like family protein
CL1392.Contig6_All	1094	6	0.2877	0	0.001	6	0.5955	4	0.3965	0	0.001	14	1.4159	18	1.7121	-8.16842	1.04954	0.462756	-8.16842	2.29908	2.57313	gi|34583424|gb|AAP49705.1|	134	2e-47	ARG1-like protein 2
CL11220.Contig2_All	358	107	15.6799	19	5.553	49	14.8606	48	14.5416	25	7.1744	32	9.8896	25	7.2666	-1.49758	-0.077424	-0.10873	-1.12799	-0.664932	-1.10956	gi|18417233|ref|NP_567813.1|	112	2e-24	ABC transporter B family member 23
CL31.Contig4_All	949	89	4.92	77	8.4894	64	7.3221	46	5.2571	26	2.8147	13	1.5156	8	0.8772	0.787004	0.573599	0.0956089	-0.805677	-1.69877	-2.48768	gi|15226801|ref|NP_181013.1|	65.5	1e-09	ABC transporter C family member 2
CL161.Contig1_All	582	2	0.1803	0	0.001	0	0.001	4	0.7454	16	2.8244	0	0.001	4	0.7152	-7.49426	-7.49426	2.04762	3.96947	-7.49426	1.98795	gi|334186362|ref|NP_001190675.1|	140	9e-33	K+ efflux antiporter 3
CL161.Contig7_All	1658	151	4.7779	66	4.165	68	4.4529	39	2.5511	30	1.8589	4	0.2669	2	0.1255	-0.19806	-0.101631	-0.905257	-1.36193	-4.16201	-5.25062	gi|240255750|ref|NP_567272.4|	175	6e-72	K+ efflux antiporter 3
Unigene190_All	330	44	6.9949	17	5.39	11	3.6191	14	4.6012	11	3.4246	10	3.3527	4	1.2613	-0.376018	-0.950672	-0.604293	-1.03037	-1.06098	-2.47139	gi|3335345|gb|AAC27147.1|	53.1	5e-10	Contains similarity to ABC transporter
Unigene5354_All	779	17	1.1449	0	0.001	2	0.2787	4	0.5569	0	0.001	14	1.9884	31	4.1409	-10.161	-2.03844	-1.03973	-10.161	0.796386	1.85472	gi|297823221|ref|XP_002879493.1|	381	1e-105	mate efflux family protein
CL2.Contig4_All	541	58	5.6244	2	0.3868	8	1.6055	23	4.6109	20	3.7981	8	1.6361	113	21.7347	-3.86204	-1.80868	-0.286651	-0.566421	-1.78144	1.95023	gi|79484897|ref|NP_567694.2|	238	5e-62	metal-nicotianamine transporter YSL1
CL15.Contig8_All	926	123	6.9685	158	17.8525	66	7.7385	119	13.9376	111	12.3152	31	3.7039	83	9.3269	1.35721	0.151206	1.00006	0.82152	-0.911803	0.42055	gi|297816184|ref|XP_002875975.1|	461	1e-129	mitochondrial import inner membrane translocase subunit Tim17/Tim22/Tim23 family protein
CL10137.Contig1_All	868	51	3.0824	25	3.0135	83	10.382	48	5.9976	119	14.085	46	5.8634	48	5.7543	-0.032614	1.75196	0.960331	2.19203	0.927683	0.900586	gi|79324347|ref|NP_001031484.1|	548	1e-155	Potassium transporter 11
CL9424.Contig2_All	497	28	2.9556	55	11.5787	14	3.0584	46	10.0382	30	6.2014	8	1.7809	0	0.001	1.96995	0.0493261	1.76398	1.06914	-0.730845	-11.5292	gi|18407762|ref|NP_566869.1|	226	1e-58	transport protein sec24-like CEF
CL9424.Contig1_All	616	147	12.5193	46	7.8132	58	10.2228	41	7.2187	29	4.8367	33	5.9272	40	6.757	-0.680168	-0.292363	-0.794343	-1.37206	-1.07873	-0.889699	gi|18407762|ref|NP_566869.1|	231	4e-60	transport protein sec25-like CEF
CL1309.Contig4_All	1059	22	1.0899	32	3.1616	4	0.4101	10	1.0241	18	1.7462	2	0.209	6	0.5896	1.53646	-1.41015	-0.0898392	0.680023	-2.38262	-0.886387	gi|30686536|ref|NP_194177.2|	284	2e-75	CRT (chloroquine-resistance transporter)-like transporter 2
CL2.Contig18_All	426	92	11.3298	84	20.6312	131	33.3875	123	31.3147	209	50.404	88	22.8553	95	23.2053	0.864705	1.55919	1.46672	2.15342	1.01241	1.03433	gi|30687764|ref|NP_567789.2|	129	1e-29	vacuolar iron transporter-like protein
CL8584.Contig2_All	368	28	3.9917	5	1.4216	9	2.6553	5	1.4736	0	0.001	17	5.1111	29	8.2002	-1.48949	-0.588128	-1.43766	-11.9628	0.356631	1.03866	gi|297846170|ref|XP_002890966.1|	44.7	1e-07	secretory carrier membrane protein family protein
CL44.Contig7_All	665	2	0.1578	2	0.3147	2	0.3265	0	0.001	5	0.7725	26	4.3258	19	2.9731	0.99588	1.04899	-7.30195	2.29144	4.7768	4.2358	gi|15231810|ref|NP_190910.1|	341	6e-93	aquaporin PIP2-1
CL44.Contig11_All	616	55	4.6841	25	4.2463	37	6.5214	86	0.001	97	16.1778	500	89.8056	305	51.5219	-0.141566	0.47741	-12.1936	1.78817	4.26096	3.45934	gi|15228095|ref|NP_181254.1|	343	1e-93	aquaporin PIP2-1
CL16905.Contig1_All	751	112	7.8239	61	8.4985	32	4.6263	62	8.9538	52	7.1136	37	5.451	13	1.8013	0.11932	-0.758029	0.194612	-0.137308	-0.521367	-2.11885	gi|297853556|ref|XP_002894659.1|	168	9e-41	clathrin adaptor complexes medium subunit family protein
CL3237.Contig1_All	2085	43	1.0819	18	0.9033	30	1.5622	12	0.6242	21	1.0348	2	0.1061	5	0.2495	-0.26029	0.530012	-0.793487	-0.0642152	-3.35007	-2.11646	gi|15220684|ref|NP_176393.1|	341	2e-92	coatomer subunit alpha-1
CL3692.Contig1_All	1234	64	2.7209	71	6.02	29	2.5516	19	1.6699	28	2.3312	2	0.1793	26	2.1925	1.14568	-0.0926818	-0.704322	-0.223011	-3.92364	-0.311507	gi|189182806|gb|ACD81988.1|	292	9e-78	cyclic nucleotide gated ion channel 12
Unigene1279_All	285	0	0.001	0	0.001	0	0.001	0	0.001	39	14.0588	0	0.001	0	0.001	0	0	0	13.7792	0	0	gi|18406|emb|CAA78364.1|	64.7	4e-10	cytoskeletal protein
CL1748.Contig7_All	1829	99	2.8396	7	0.4004	26	1.5434	38	2.2533	17	0.9549	6	0.363	8	0.4551	-2.82617	-0.879576	-0.333648	-1.57227	-2.96765	-2.64143	gi|186511837|ref|NP_567469.2|	213	5e-77	EamA-like transporter-like protein
CL151.Contig2_All	834	163	10.2533	51	6.3982	114	14.8409	170	22.1073	132	16.2606	62	8.2251	64	7.9852	-0.68035	0.53349	1.10843	0.665292	-0.317983	-0.360688	gi|42572261|ref|NP_974226.1|	456	1e-127	heavy-metal-associated domain-containing protein
CL27654.Contig1_All	769	99	6.7539	190	25.8512	70	9.8831	69	9.7314	31	4.1416	44	6.3305	16	2.165	1.93644	0.549243	0.526927	-0.705533	-0.0934014	-1.64135	gi|41079256|gb|AAR99485.1|	331	8e-90	PHO1-like protein
CL493.Contig4_All	1045	130	6.5263	245	24.5303	78	8.104	60	6.2271	124	12.1908	34	3.5998	53	5.2775	1.91023	0.312369	-0.0677049	0.901456	-0.858349	-0.306411	gi|41079256|gb|AAR99485.1|	498	1e-140	PHO1-like protein
CL493.Contig3_All	1050	133	6.6452	8	0.7972	50	5.1701	75	7.7469	20	1.9569	47	4.9525	43	4.2614	-3.0593	-0.36212	0.221306	-1.76374	-0.424156	-0.640985	gi|41079256|gb|AAR99485.1|	494	1e-139	PHO1-like protein
CL132.Contig1_All	1259	159	6.6254	120	9.9726	34	2.9321	46	3.9626	78	6.365	16	1.4061	36	2.9754	0.589962	-1.17607	-0.74156	-0.057847	-2.23631	-1.15492	gi|7488213|pir||D71447	465	1e-130	probable syntaxin
CL132.Contig8_All	1274	2	0.0824	18	1.4783	8	0.6818	14	1.1918	32	2.5805	2	0.1737	0	0.001	4.16515	3.04863	3.85435	4.96886	1.07588	-6.36457	gi|7488213|pir||D71447	459	1e-128	probable syntaxin
CL727.Contig5_All	1087	72	3.4749	8	0.77	31	3.0964	90	8.9798	79	7.4667	54	5.4964	72	6.8925	-2.17404	-0.16638	1.36971	1.1035	0.661516	0.988056	gi|158564271|sp|Q39083.2|DI191_ARATH	306	4e-82	Protein DEHYDRATION-INDUCED 19
CL462.Contig5_All	632	0	0	8	1.3244	6	1.0308	14	2.4025	26	4.2265	0	0.001	4	0.6586	10.3711	10.0095	11.2303	12.0452	0	9.36326	gi|42569161|ref|NP_179561.2|	73.9	6e-23	Regulator of Vps4 activity in the MVB pathway protein
CL21386.Contig1_All	559	56	5.2556	60	11.2304	16	3.1076	14	2.7162	27	4.9623	4	0.7917	2	0.3723	1.09548	-0.758055	-0.952266	-0.0828465	-2.73083	-3.81932	gi|18399733|ref|NP_565514.1|	61.6	9e-10	SEC14-like 3 protein
CL132.Contig4_All	1299	45	1.8174	0	0.001	60	5.0149	23	1.9203	0	0.001	161	13.7129	90	7.2095	-10.8277	1.46434	0.0794557	-10.8277	2.91559	1.98802	gi|82570055|gb|ABB83612.1|	407	1e-112	syntaxin-like protein
CL941.Contig1_All	1220	153	6.5792	68	5.8318	33	2.9368	26	2.3114	30	2.5263	20	1.8138	30	2.5588	-0.173971	-1.16367	-1.50915	-1.38089	-1.8589	-1.36244	gi|3319363|gb|AAC26251.1|	141	2e-32	contains similarity to reverse transcriptase
CL743.Contig3_All	785	101	6.7499	64	8.5303	59	8.1603	24	3.3159	58	7.5908	40	5.6377	22	2.9163	0.33773	0.273756	-1.02547	0.169386	-0.259759	-1.21073	gi|3319351|gb|AAC26240.1|	128	2e-52	contains similarity to reverse transcriptases
CL26999.Contig1_All	850	167	10.3072	46	5.6623	74	9.4522	56	7.1453	15	1.813	34	4.4256	36	4.4071	-0.864192	-0.12493	-0.528586	-2.5072	-1.21971	-1.22575	gi|9294244|dbj|BAB02146.1|	99.4	6e-20	copia retroelement pol polyprotein-like
CL778.Contig1_All	1064	243	11.9814	21	2.0651	64	6.5307	37	3.7715	31	2.9933	60	6.2391	57	5.5745	-2.53651	-0.875487	-1.66759	-2.00099	-0.941387	-1.10388	gi|9294244|dbj|BAB02146.1|	99.4	9e-20	copia retroelement pol polyprotein-like
CL778.Contig3_All	1280	58	2.3772	16	1.3079	14	1.1875	4	0.3389	6	0.4816	8	0.6915	10	0.8129	-0.862011	-1.00134	-2.81033	-2.30336	-1.78146	-1.54811	gi|9294244|dbj|BAB02146.1|	99.4	1e-19	copia retroelement pol polyprotein-like
CL778.Contig2_All	1450	200	7.2361	11	0.7937	51	3.8188	20	1.4959	15	1.0628	23	1.755	33	2.3682	-3.18855	-0.922093	-2.2742	-2.76734	-2.04374	-1.61142	gi|9294244|dbj|BAB02146.1|	99.4	1e-19	copia retroelement pol polyprotein-like
CL3422.Contig2_All	973	31	1.6714	16	1.7205	18	2.0085	57	6.3535	29	3.0621	24	2.7291	9	0.9625	0.0417709	0.265061	1.92649	0.873464	0.707368	-0.796199	gi|3687234|gb|AAC62132.1|	232	8e-60	copia-like retroelement pol polyprotein
CL3422.Contig1_All	1255	38	1.5885	3	0.2501	10	0.8651	27	2.3333	10	0.8186	16	1.4106	14	1.1608	-2.66709	-0.876726	0.554707	-0.956435	-0.171356	-0.452546	gi|3687234|gb|AAC62132.1|	367	1e-100	copia-like retroelement pol polyprotein
CL3422.Contig3_All	1275	503	20.6967	133	10.9143	174	14.817	137	11.6537	91	7.3326	66	5.7273	51	4.1623	-0.923181	-0.482147	-0.828613	-1.497	-1.85347	-2.31395	gi|3687234|gb|AAC62132.1|	372	1e-102	copia-like retroelement pol polyprotein
CL25900.Contig1_All	365	51	7.3303	27	7.7397	10	2.9746	6	1.7828	4	1.1259	2	0.6062	8	2.2807	0.0784054	-1.30118	-2.03973	-2.70279	-3.59601	-1.6844	gi|10176701|dbj|BAB09923.1|	211	3e-54	copia-like retroelement pol polyprotein
CL318.Contig6_All	1181	56	2.4876	36	3.1894	24	2.2064	22	2.0203	29	2.5228	5	0.4684	3	0.2643	0.358531	-0.17306	-0.300185	0.0202713	-2.40894	-3.23451	gi|9294121|dbj|BAB01972.1|	123	8e-36	copia-like retroelement pol polyprotein
CL318.Contig9_All	1502	43	1.5019	35	2.4381	14	1.012	28	2.0218	30	2.052	0	0.001	5	0.3464	0.698969	-0.569579	0.428852	0.450242	-10.5526	-2.11628	gi|9294121|dbj|BAB01972.1|	71.2	3e-20	copia-like retroelement pol polyprotein
CL21257.Contig1_All	303	40	6.9256	48	16.575	32	11.4665	0	0.001	9	3.0516	3	1.0954	7	2.404	1.259	0.727414	-12.7577	-1.18237	-2.66048	-1.5265	gi|9758830|dbj|BAB09502.1|	97.1	7e-20	transposon protein-like
CL17602.Contig2_All	468	58	6.5017	4	0.8943	53	12.2957	6	1.3905	5	1.0976	36	8.5108	21	4.6692	-2.86199	0.919265	-2.22521	-2.56646	0.388478	-0.477642	gi|9758830|dbj|BAB09502.1|	105	2e-22	transposon protein-like
CL19427.Contig1_All	466	53	5.9667	36	8.083	32	7.4557	12	2.7929	14	3.0865	2	0.4749	2	0.4466	0.437958	0.321411	-1.09517	-0.950961	-3.65124	-3.73988	gi|9758853|dbj|BAB09379.1|	219	9e-57	non-LTR retroelement reverse transcriptase-like protein
CL16566.Contig1_All	660	134	10.6513	58	9.1947	42	6.9092	35	5.7515	33	5.1369	19	3.1851	10	1.5766	-0.212155	-0.624439	-0.889019	-1.05206	-1.74162	-2.75614	gi|9758853|dbj|BAB09379.1|	231	5e-60	non-LTR retroelement reverse transcriptase-like protein
CL5445.Contig1_All	1593	227	7.4757	119	7.816	153	10.4279	72	4.902	59	3.8051	10	0.6945	14	0.9145	0.0642218	0.480168	-0.608838	-0.974274	-3.42816	-3.03115	gi|9758853|dbj|BAB09379.1|	276	5e-73	non-LTR retroelement reverse transcriptase-like protein
Unigene5274_All	535	2	0.1961	0	0.001	0	0.001	0	0.001	0	0.001	0	0.001	99	19.2555	-7.61545	-7.61545	-7.61545	-7.61545	-7.61545	6.61754	gi|9954746|gb|AAG09097.1|AC009323_8	83.2	2e-15	Putative retroelement polyprotein
CL789.Contig1_All	2430	55	1.1874	164	7.0614	33	1.4744	43	1.9192	22	0.9301	10	0.4553	11	0.471	2.57215	0.312322	0.692699	-0.352348	-1.38292	-1.33401	gi|9989049|gb|AAG10812.1|AC018460_6	482	1e-134	Putative retroelement polyprotein
CL743.Contig1_All	456	39	4.4869	23	5.2774	10	2.381	6	1.4271	17	3.8301	3	0.7279	1	0.2282	0.234108	-0.914151	-1.65263	-0.228337	-2.62391	-4.29735	gi|9294132|dbj|BAB01983.1|	127	3e-40	retroelement pol polyprotein-like
CL743.Contig4_All	1199	228	9.976	93	8.1155	120	10.8664	51	4.6132	122	10.4537	96	8.8586	79	6.8561	-0.297781	0.123341	-1.11269	0.0674803	-0.171383	-0.541073	gi|9294132|dbj|BAB01983.1|	177	3e-79	retroelement pol polyprotein-like
CL941.Contig3_All	2275	185	4.2661	118	5.4269	9	0.4295	78	3.7185	97	4.3804	0	0.001	21	0.9605	0.347211	-3.31219	-0.198197	0.0381448	-12.0587	-2.15106	gi|5302804|emb|CAB46045.1|	263	7e-69	retrotransposon like protein
CL893.Contig1_All	2764	145	2.7522	153	5.7917	44	1.7284	226	8.868	189	7.0251	2	0.0801	22	0.8282	1.0734	-0.671148	1.68802	1.35193	-5.10264	-1.73253	gi|25407408|pir||F85076	528	1e-148	probable transposon protein
CL893.Contig2_All	3555	279	4.1172	221	6.5044	111	3.39	296	9.0304	343	9.9125	4	0.1245	36	1.0537	0.659752	-0.280378	1.13313	1.26759	-5.04745	-1.9662	gi|4038057|gb|AAC97238.1|	522	0	En/Spm-like transposon protein
CL22555.Contig1_All	470	35	3.9067	17	3.7845	16	3.6961	4	0.923	4	0.8744	0	0.001	2	0.4428	-0.0458478	-0.0799467	-2.08155	-2.15959	-11.9317	-3.14122	gi|4115353|gb|AAD03355.1|	83.2	1e-15	En/Spm-like transposon protein
CL25695.Contig1_All	792	26	1.7222	41	5.4164	25	3.4272	13	1.7802	25	3.243	14	1.9558	12	1.5766	1.65308	0.992778	0.0477866	0.913076	0.183506	-0.127436	gi|8920571|gb|AAF81293.1|AC027656_10	177	1e-72	Strong similarity to a mutator-like transposase
Unigene5268_All	365	2	0.2875	0	0.001	0	0.001	0	0.001	7	1.9703	0	0.001	12	3.4211	-8.16742	-8.16742	-8.16742	2.77678	-8.16742	3.57283	gi|15220480|ref|NP_176927.1|	127	5e-29	Acid phosphatase/vanadium-dependent haloperoxidase-related protein
CL21315.Contig1_All	433	7	0.8481	4	0.9666	6	1.5045	0	0.001	19	4.5081	17	4.3439	38	9.132	0.188685	0.826978	-9.72809	2.41021	2.35668	3.42862	gi|15220480|ref|NP_176927.1|	127	5e-29	Acid phosphatase/vanadium-dependent haloperoxidase-related protein
CL21698.Contig1_All	513	32	3.2725	30	6.1187	16	3.3863	7	1.4799	18	3.6048	0	0.001	0	0.001	0.902832	0.0493166	-1.14489	0.139526	-11.6762	-11.6762	gi|15237716|ref|NP_196063.1|	115	4e-25	binding to TOMV RNA 1L (long form) protein
Unigene1317_All	251	0	0.001	0	0.001	0	0.001	0	0.001	16	6.549	9	3.9672	0	0.001	0	0	0	12.6771	11.9539	0	gi|301108920|ref|XP_002903541.1|	55.5	2e-07	conserved hypothetical protein
Unigene301_All	518	22	2.2281	8	1.6159	3	0.6288	5	1.0469	7	1.3883	1	0.2136	0	0.001	-0.463476	-1.82514	-1.08969	-0.682495	-3.38283	-11.1216	gi|3176670|gb|AAC18794.1|	98.2	5e-20	Contains similarity to 41.9 KD protein SLL0898
CL16321.Contig2_All	315	56	9.3265	9	2.9894	26	8.9616	27	9.2962	24	7.8276	6	2.1074	5	1.6517	-1.64148	-0.0575794	-0.00469467	-0.252766	-2.14587	-2.49738	gi|7682805|gb|AAF67384.1|	132	2e-30	contains similarity to Pfam family PF00069 (Eukaryotic protein kinase domain)
CL20751.Contig1_All	396	47	6.2265	53	14.0034	14	3.8384	4	1.0955	36	9.3398	17	4.7497	25	6.5693	1.16928	-0.697916	-2.50683	0.58497	-0.390585	0.0773182	gi|15225276|ref|NP_180196.1|	99.8	1e-20	CTC-interacting domain 7 protein
CL355.Contig2_All	737	47	3.3456	31	4.401	25	3.6829	10	1.4716	20	2.788	4	0.6005	3	0.4236	0.395566	0.138577	-1.18488	-0.263034	-2.47803	-2.98149	gi|15241479|ref|NP_196414.1|	406	1e-112	dentin sialophosphoprotein-like protein
CL355.Contig1_All	588	13	1.1599	25	4.4485	7	1.2925	5	0.9222	7	1.2231	4	0.7527	4	0.7079	1.93932	0.156164	-0.330849	0.0765419	-0.623854	-0.712383	gi|15241481|ref|NP_196415.1|	227	1e-58	dentin sialophosphoprotein-like protein
CL27103.Contig1_All	345	33	5.0181	13	3.9426	5	1.5735	9	2.8293	4	1.1912	8	2.5656	1	0.3016	-0.347994	-1.67316	-0.826696	-2.07473	-0.967845	-4.05643	gi|42569947|ref|NP_182107.3|	146	1e-34	downstream target of AGL15 2
CL3491.Contig1_All	872	64	3.8504	17	2.0398	26	3.2373	35	4.3532	27	3.1811	13	1.6495	9	1.074	-0.916581	-0.250217	0.177068	-0.275483	-1.22298	-1.84201	gi|21618046|gb|AAM67096.1|	43.9	1e-08	KEULE
CL18.Contig13_All	1478	28	0.9939	8	0.001	6	0.4408	16	1.1741	19	1.3207	2	0.1497	0	0.001	-9.95696	-1.17298	0.240383	0.41013	-2.73103	-9.95696	gi|30681773|ref|NP_851000.1|	444	1e-123	LETM1-like protein
CL14324.Contig1_All	835	109	6.8483	35	4.3857	34	4.4209	33	4.2863	40	4.9215	16	2.1201	14	1.7447	-0.642939	-0.631406	-0.676013	-0.476648	-1.69161	-1.97277	gi|145334747|ref|NP_001078719.1|	241	1e-62	leucine-rich repeat-containing protein
CL4783.Contig1_All	1003	34	1.7784	4	0.4173	8	0.866	10	1.0813	0	0.001	2	0.2206	6	0.6225	-2.09142	-1.03814	-0.717813	-10.7964	-3.01108	-1.51443	gi|18379168|ref|NP_565256.1|	387	1e-106	octicosapeptide/Phox/Be.1 domain-containing protein
CL27.Contig7_All	1446	62	2.2494	33	2.3878	27	2.0273	75	5.6253	44	3.1262	32	2.4485	74	5.3252	0.0861418	-0.149981	1.32239	0.47487	0.122358	1.2433	gi|18379168|ref|NP_565256.1|	411	1e-113	octicosapeptide/Phox/Be.1 domain-containing protein
CL1.Contig111_All	1300	26	1.0492	24	1.9316	24	2.0044	4	0.3337	28	2.2128	6	0.5106	36	2.8816	0.880507	0.933881	-1.65267	1.07658	-1.03902	1.45758	gi|15242462|ref|NP_196524.1|	516	1e-145	octicosapeptide/Phox/Be.1 domain-containing protein
CL78.Contig5_All	1192	193	8.4942	98	8.6021	70	6.3759	52	4.7313	58	4.999	42	3.8984	38	3.3173	0.0182108	-0.413849	-0.844241	-0.764839	-1.1236	-1.35647	gi|22331190|ref|NP_188642.2|	90.5	5e-17	protein titan9
Unigene315_All	305	28	4.8162	16	5.4888	8	2.8478	9	3.2003	6	2.0211	0	0.001	1	0.3412	0.188595	-0.758047	-0.589688	-1.25275	-12.2337	-3.81921	gi|15230023|ref|NP_187216.1|	124	6e-28	receptor like protein 32
Unigene1127_All	366	0	0.001	0	0.001	0	0.001	0	0.001	12	3.3684	9	2.7207	0	0.001	0	0	0	11.7178	11.4098	0	gi|348682098|gb|EGZ21914.1|	58.5	3e-08	repeat-containing protein
CL2103.Contig2_All	574	64	5.8494	40	7.2912	57	10.7816	84	15.8716	57	10.2021	54	10.4087	30	5.4385	0.317868	0.882211	1.44009	0.802506	0.831429	-0.10508	gi|240254274|ref|NP_001031195.4|	240	1e-62	SC35-like splicing factor 33
CL72.Contig6_All	1103	95	4.5185	37	3.5098	24	2.3624	15	1.4749	28	2.608	11	1.1034	4	0.3774	-0.364455	-0.935591	-1.61523	-0.7929	-2.03389	-3.58168	gi|18419759|ref|NP_567995.1|	347	2e-94	senescence/dehydration-associated protein
CL72.Contig14_All	1927	563	15.3274	355	19.2753	98	5.5216	111	6.2473	155	8.2638	30	1.7225	27	1.458	0.33064	-1.47295	-1.29481	-0.891236	-3.15354	-3.39405	gi|18419759|ref|NP_567995.1|	347	4e-94	senescence/dehydration-associated protein
