# Supplementary material for: Transcriptome Analysis of Barbarea vulgaris Infested with Diamondback Moth (Plutella xylostella) Larvae
Source: PLoS One. 2013 May 16;8(5):e64481. doi: 10.1371/journal.pone.0064481 (PMC3655962; doi:10.1371/journal.pone.0064481)
Supplement: Table S7 — Primers used in this study. (XLS) [file pone.0064481.s009.xls]

## Sheet: Sheet1
Table S7. Primers used in this study
gene	sequence (5'-3')
ABAHF	TTCTTGTCCAGGCAATGAGTTA
ABAHR	ATAGGCAATCCATTCTGAGGTA
DREBF	TGGCTTGGAACTTATCCTACGGC
DREBR	GGAATCGGAGAAATTCAAACACG
PTSF	TGGGCAGACAGATTTGGGAGTT
PTSR	GCACTTGGCTTGAAACGAGACC
GlyHF	GATACTTTGCGTGGTCTTTACT
GlyHR	CATACTCTTCCTCGGATTCTTC
C4HF	AACCTAGTAGTCGTCTCTTCGCC
C4HR	ACACCATATCTTGTCCTTTCCCT
4CLF	TCACCTACGCCGATGTACAAAC
4CLR	GCGAGGAAGGAGAGAGCAAACT
PALF	CGAATGTTCTCTCTGTTTTGGC
PALR	CCGGGATGATGTTTGAGTCTGT
CHIF	GGTCGTTGGCTTTTTCCAGTCT
CHIR	CCTCTTCTTTACCTTCCGTTTC
TublinF	GGAGATGTTTAGGCGTGTG
TublinR	GCGTCTTGGTATTGCTGGT
